# Supplementary material for: CI-SpliceAI—Improving machine learning predictions of disease causing splicing variants using curated alternative splice sites
Source: PLoS One. 2022 Jun 3;17(6):e0269159. doi: 10.1371/journal.pone.0269159 (PMC9165884; doi:10.1371/journal.pone.0269159)
Supplement: S1 Data — (CSV) [file pone.0269159.s002.csv]

ID	#CHROM	POS	REF	ALT	strand	SpliceAffecting	Origin	Observation	Comments	AL	DL	AG	DG	effect_type
NM_003036.3:c.1211+2T>G	1	2303402	T	G	+	1	Wai et al.	Intronic Alternative 5' Splice Site						alternative donor
NM_004565.2:c.677G>A	1	10627363	G	A	+	1	Maddirevula et al.	Skipping; r.587_678del;p.(Ala196Glufs*103)		10627272	10627363			skip
NM_014874.3:c.838C>T	1	12001422	C	T	+	0	Wai et al.							normal
NM_007272.2:c.133-3C>A	1	15440490	C	A	+	1	Leman et al.	exon 3 skipping of strong intensity		15440493	15440590			skip
NM_007272.2:c.640-12G>A	1	15445585	G	A	+	1	Leman et al.	use of a de novo splice site 10 nt upstream from 3' ss	Strauch: Changed observation to 10nt ustream (from 11nt upsteam in the original publication)	15445597		15445587		alternative acceptor
NM_005529:c.11208-7G>A	1	21831803	C	T	-	1	Maddirevula et al.	Skipping; r.11208_11209insGAGCA:p.(Phe3737Glufs*26)		21831796	21831652			skip
NM_016124.4:c.150T>C	1	25284574	T	C	+	0	Leman et al.							normal
NM_016124.4:c.334A>G	1	25284758	A	G	+	1	Leman et al.	exon 2 skipping of low intensity and use of cryptic splice site at 20 nt upstream from 5' ss						multiple
NM_016124.4:c.335G>C	1	25284759	G	C	+	1	Leman et al.	exon 2 skipping and use of cryptic splice site at 20 nt upstream from 5' ss						multiple
NM_016124.4:c.335G>T	1	25284759	G	T	+	1	Leman et al.	exon 2 skipping of strong intensity and use of cryptic splice site at 20 nt upstream from 5' ss						multiple
NM_016124.4:c.335+1G>A	1	25284760	G	A	+	1	Leman et al.	exon 2 skipping of strong intensity and use of cryptic splice site at 20 nt upstream from 5' ss						multiple
NM_016124.4:c.336-2A>G	1	25290639	A	G	+	1	Leman et al.	exon 2 skipping of low intensity and use of two cryptic splice site at 28 nt upstream and 21 nt downstream from 3' ss						multiple
NM_016124.4:c.336-2delA	1	25290639	AG	G	+	1	Leman et al.	exon 2 skipping of low intensity and use of cryptic splice site at 28 nt upstream (In-frame) from 3' ss						multiple
NM_016124.4:c.336-1G>A	1	25290640	G	A	+	1	Leman et al.	exon 2 skipping of low intensity and use of two cryptic splice site at 28 nt upstream and 21 nt downstream from 3' ss						multiple
NM_016124.4:c.485A>G	1	25290790	A	G	+	0	Leman et al.							normal
NM_016124.4:c.486+1G>A	1	25290792	G	A	+	1	Leman et al.	exon 3 skipping of strong intensity and use of cryptic splice site 48 nt upstream from 5' ss						multiple
NM_016124.4:c.486+2T>A	1	25290793	T	A	+	1	Leman et al.	exon 3 skipping of strong intensity and use of cryptic splice site 48 nt upstream from 5' ss						multiple
NM_016124.4:c.486+3G>C	1	25290794	G	C	+	1	Leman et al.	exon 3 skipping of low intensity		25290641	25290791			skip
NM_016124.4:c.486+5G>A	1	25290796	G	A	+	1	Leman et al.	exon 3 skipping of strong intensity		25290641	25290791			skip
NM_016124.4:c.634G>C	1	25301093	G	C	+	1	Leman et al.	use of two cryptic splice site at 11- and 16 nt downstream from 5' ss						alternative donor
NM_016124.4:c.634G>T	1	25301093	G	T	+	1	Leman et al.	use of two cryptic splice site at 11- and 16 nt downstream from 5' ss						alternative donor
NM_016124.4:c.634+1G>A	1	25301094	G	A	+	1	Leman et al.	exon 4 skipping of low intensity and use of two cryptic splice site at 11- and 16 nt downstream from 5' ss						multiple
NM_016124.4:c.634+2T>A	1	25301095	T	A	+	1	Leman et al.	exon 4 skipping of low intensity and use of two cryptic splice site at 11- and 16 nt downstream from 5' ss						multiple
NM_016124.4:c.634+5G>A	1	25301098	G	A	+	1	Leman et al.	use of two cryptic splice site at 11- and 16 nt downstream from 5' ss						alternative donor
NM_016124.4:c.634+5G>T	1	25301098	G	T	+	1	Leman et al.	use of two cryptic splice site at 11- and 16 nt downstream from 5' ss						alternative donor
NM_016124.4:c.635-2A>G	1	25301518	A	G	+	1	Leman et al.	exon 5 skipped		25301520	25301686			skip
NM_016124.4:c.635G>T	1	25301520	G	T	+	1	Leman et al.	exon 5 skipping of low intensity		25301520	25301686			skip
NM_016124.4:c.636C>T	1	25301521	C	T	+	0	Leman et al.							normal
NM_016124.4:c.800A>T	1	25301685	A	T	+	0	Leman et al.							normal
NM_016124.4:c.801+1G>A	1	25301687	G	A	+	1	Leman et al.	exon 5 skipped		25301520	25301686			skip
NM_016124.4:c.938C>T	1	25303458	C	T	+	0	Leman et al.							normal
NM_016124.4:c.939G>A	1	25303459	G	A	+	1	Leman et al.	exon 6 skipping of strong intensity		25303322	25303459			skip
NM_016124.4:c.939+2T>A	1	25303461	T	A	+	1	Leman et al.	exon 6 skipping of strong intensity and use of two cryptic splice sites at 95- and 99 nt downstream from 5' ss						multiple
NM_016124.4:c.940-4A>C	1	25306592	A	C	+	0	Leman et al.							normal
NM_016124.4:c.941G>T	1	25306597	G	T	+	0	Leman et al.							normal
NM_016124.4:c.1073T>C	1	25306729	T	C	+	0	Leman et al.							normal
NM_016124.4:c.1073+2T>C	1	25306731	T	C	+	1	Leman et al.	exon 7 skipping of strong intensity		25306596	25306729			skip
NM_016124.4:c.1074-2A>C	1	25316998	A	C	+	1	Leman et al.	exon 8 skipping of strong intensity and use of cryptic splice site at 13 nt downstream from 3' ss						multiple
NM_016124.4:c.1152A>C	1	25317078	A	C	+	1	Leman et al.	exon 8 skipping of strong intensity		25317000	25317079			skip
NM_016124.4:c.1153+1G>A	1	25317080	G	A	+	1	Leman et al.	exon 8 skipped		25317000	25317079			skip
NM_016124.4:c.1154-8T>A	1	25321881	T	A	+	1	Leman et al.	exon 9 skipping of low intensity		25321889	25321962			skip
NM_016124.4:c.1154G>C	1	25321889	G	C	+	1	Leman et al.	exon 9 skipping of low intensity		25321889	25321962			skip
NM_016124.4:c.1226A>T	1	25321961	A	T	+	1	Leman et al.	exon 9 skipping of low intensity		25321889	25321962			skip
NM_016124.4:c.1227G>A	1	25321962	G	A	+	1	Leman et al.	exon 8 skipping of strong intensity	Strauch: Excluded from variant effect analysis - annotation doesn't match neighbouring effect annotations					skip
NM_006015.4:c.4101+1G>T	1	26773899	G	T	+	1	MutSpliceDB	Intron inclusion between exons 17 & 18						retention
NM_001024732.1:c.322+2T>G	1	29206760	A	C	-	1	Maddirevula et al.	Skipping; r.324_325insAGGAACCCACAGGG:p.(Asp109Argfs*30); r.179_322del:p.(Thr61_Gly108del)		29206905	29206762			skip
NM_022356.3:c.1839-2A>C	1	42747800	T	G	-	1	Maddirevula et al.	Skipping; r.1839_1914del:p.(Ser613Argfs*24)		42747798	42747723			skip
NM_001146289.1:c.1224-80G>A	1	42755070	C	T	-	1	Wai et al.	Intronic Alternative 5' Splice Site, Intronic Alternative 3' Splice Site, Intron Retention						multiple
NM_001262.2:c.129+1G>T	1	50970498	G	T	+	1	MutSpliceDB	Intron inclusion between exons 2 & 3						retention
NM_001172818.1:c.300+1G>A	1	63623761	G	A	+	1	Maddirevula et al.	Skipping; r.1_300del:p.?	Strauch: Excluded from variant effect analysis - exon is first in transcript					skip
NM_000350.2:c.5584+6T>C	1	94011256	A	G	-	1	Ellingford et al. [100K]	exon skip: NM_000350.2:r.5461_5584del	Strauch: Assumed to be skipping exon 39	94011385	94011262			skip
NM_213653.3:c.98-6C>G	1	146019740	G	C	-	0	Leman et al.							normal
NM_005850.4:c.417C>T	1	149926665	G	A	-	1	Wai et al.	Exonic Alternative 5' Splice Site, Exonic Alternative 3' Splice Site						alternative acceptor
NM_019032.5:c.2559G>A	1	150558649	G	A	+	1	Wai et al.	Upstream Skipped Exon		150558473	150558649			skip
NM_170707.4:c.51C>T	1	156114969	C	T	+	0	Ito et al. [Clinical]	P-Val:1						normal
NM_170707.4:c.58G>A	1	156114976	C	T	+	0	Ito et al. [ExAC Only]	P-Val:1						normal
NM_170707.4:n.63C>T	1	156114981	G	A	+	0	Ito et al. [Clinical]	P-Val:1						normal
NM_170707.4:c.142C>G	1	156115060	C	G	+	0	Ito et al. [ExAC only]	P-Val:1						normal
NM_170707.4:c.147G>A	1	156115065	G	A	+	0	Ito et al. [Clinical]	P-Val:1						normal
NM_170707.4:c.150C>T	1	156115068	C	T	+	0	Ito et al. [Clinical]	P-Val:1						normal
NM_170707.4:c.158A>T	1	156115076	A	T	+	0	Ito et al. [Clinical]	P-Val:1						normal
NM_170707.4:c.261T>C	1	156115179	T	C	+	0	Ito et al. [Clinical]	P-Val:1						normal
NM_170707.4:c.282-6A>T	1	156115194	T	A	+	0	Ito et al. [ExAC Only]	P-Val:1						normal
NM_170707.4:c.287C>G	1	156115205	C	G	+	0	Ito et al. [ExAC Only]	P-Val:1						normal
NM_170707.4:c.346G>C	1	156115264	C	G	+	0	Ito et al. [ExAC Only]	P-Val:1						normal
NM_170707.4:c.356G>C	1	156115274	G	C	+	1	Ito et al. [Clinical]	P-Val:3.67E-06						unknown disruption
NM_170707.4:c.357-19T>C	1	156130598	T	C	+	0	Ito et al. [Clinical]	P-Val:1						normal
NM_170707.4:c.480C>T	1	156130740	C	T	+	1	Ito et al. [ExAC only]	P-Val:2.46E-07						unknown disruption
NM_170707.4:c.496C>T	1	156130756	C	T	+	0	Ito et al. [Clinical]	P-Val:1						normal
NM_170707.4:c.513G>A	1	156130773	G	A	+	1	Ito et al. [Clinical]	P-Val:1.90E-41						unknown disruption
NM_170707.4:c.514-10T>C	1	156134393	T	C	+	0	Ito et al. [ExAC Only]	P-Val:0.06508031						normal
NM_170707.4:c.556G>A	1	156134445	G	A	+	0	Ito et al. [Clinical]	P-Val:1						normal
NM_170707.4:c.568C>T	1	156134457	C	T	+	0	Ito et al. [Clinical]	P-Val:1						normal
NM_170707.4:c.573G>A	1	156134462	G	A	+	0	Ito et al. [ExAC Only]	P-Val:1						normal
NM_170707.4:c.575A>G	1	156134464	A	G	+	0	Ito et al. [Clinical]	P-Val:1						normal
NM_170707.4:c.608A>G	1	156134497	A	G	+	0	Ito et al. [Clinical]	P-Val:1						normal
NM_170707.4:c.629T>G	1	156134518	T	G	+	0	Ito et al. [Clinical]	P-Val:1						normal
NM_170707.4:c.639+5G>C	1	156134533	G	C	+	0	Ito et al. [ExAC only]	P-Val:0.00668						normal
NM_170707.4:c.640-52C>T	1	156134753	C	T	+	0	Ito et al. [Clinical]	P-Val:1						normal
NM_170707.4:c.640-11A>C	1	156134794	A	C	+	0	Ito et al. [Clinical]	P-Val:1						normal
NM_170707.4:c.640-10A>G	1	156134795	A	G	+	1	Ito et al. [Clinical]	P-Val:4.44E-55						unknown disruption
NM_170707.4:c.640-9C>T	1	156134796	C	T	+	0	Ito et al. [ExAC Only]	P-Val:1						normal
NM_170707.4:c.643C>G	1	156134808	C	G	+	0	Ito et al. [Clinical]	P-Val:1						normal
NM_170707.4:c.644T>C	1	156134809	T	C	+	0	Ito et al. [Clinical]	P-Val:1						normal
NM_170707.4:c.645G>C	1	156134810	G	C	+	0	Ito et al. [ExAC Only]	P-Val:1						normal
NM_170707.4:c.681G>A	1	156134846	G	A	+	0	Ito et al. [ExAC Only]	P-Val:1						normal
NM_170707.4:c.703C>G	1	156134868	C	G	+	0	Ito et al. [ExAC only]	P-Val:0.0444						normal
NM_170707.4:c.768G>A	1	156134933	G	A	+	1	Ito et al. [Clinical]	P-Val:0.000718						unknown disruption
NM_170707.4:c.810+4C>A	1	156134979	C	A	+	0	Ito et al. [ExAC Only]	P-Val:0.814194						normal
NM_170707.4:c.810+29G>T	1	156135004	G	T	+	0	Ito et al. [ExAC only]	P-Val:1						normal
NM_170707.4:c.810+32T>C	1	156135007	T	C	+	0	Ito et al. [ExAC only]	P-Val:1						normal
NM_170707.4:c.810+36C>T	1	156135011	C	T	+	0	Ito et al. [ExAC only]	P-Val:1						normal
NM_170707.4:c.811-8C>T	1	156135179	C	T	+	0	Ito et al. [ExAC Only]	P-Val:1						normal
NM_170707.4:c.884C>T	1	156135260	C	T	+	0	Ito et al. [ExAC Only]	P-Val:1						normal
NM_170707.4:c.895A>G	1	156135271	A	G	+	0	Ito et al. [Clinical]	P-Val:1						normal
NM_170707.4:c.897C>G	1	156135273	C	G	+	0	Ito et al. [ExAC Only]	P-Val:1						normal
NM_170707.4:c.936+12C>T	1	156135324	C	T	+	0	Ito et al. [Clinical]	P-Val:1						normal
NM_170707.4:c.936+19C>T	1	156135331	C	T	+	0	Ito et al. [Clinical]	P-Val:1						normal
NM_170707.4:c.937-7C>G	1	156135894	C	G	+	1	Ito et al. [Clinical]	P-Val:3.79E-07						unknown disruption
NM_170707.4:c.937-6C>T	1	156135895	C	T	+	0	Ito et al. [ExAC Only]	P-Val:1						normal
NM_170707.4:n.949C>T	1	156135913	G	A	+	0	Ito et al. [ExAC Only]	P-Val:1						normal
NM_170707.4:c.954G>A	1	156135918	G	A	+	0	Ito et al. [Clinical]	P-Val:1						normal
NM_170707.4:c.985C>A	1	156135949	C	A	+	0	Ito et al. [ExAC only]	P-Val:1						normal
NM_170707.4:c.1146C>T	1	156136110	C	T	+	1	Ito et al. [Clinical]	P-Val:1.34E-41						unknown disruption
NM_170707.4:c.1157+3G>A	1	156136124	G	A	+	0	Ito et al. [ExAC Only]	P-Val:1						normal
NM_170707.4:c.1157+6C>G	1	156136127	C	G	+	0	Ito et al. [Clinical]	P-Val:0.08364655						normal
NM_170707.4:c.1184C>T	1	156136240	C	T	+	0	Ito et al. [Clinical]	P-Val:1						normal
NM_170707.4:c.1187A>T	1	156136243	A	T	+	0	Ito et al. [ExAC only]	P-Val:1						normal
NM_170707.4:c.1223A>C	1	156136279	A	C	+	0	Ito et al. [Clinical]	P-Val:1						normal
NM_170707.4:c.1227A>G	1	156136283	A	G	+	0	Ito et al. [ExAC only]	P-Val:1						normal
NM_170707.4:c.1237G>A	1	156136293	G	A	+	0	Ito et al. [ExAC Only]	P-Val:1						normal
NM_170707.4:c.1237G>T	1	156136293	G	T	+	0	Ito et al. [ExAC only]	P-Val:1						normal
NM_170707.4:c.1312G>A	1	156136368	G	A	+	0	Ito et al. [ExAC Only]	P-Val:1						normal
NM_170707.4:c.1315C>T	1	156136371	C	T	+	0	Ito et al. [Clinical]	P-Val:1						normal
NM_170707.4:c.1317C>A	1	156136373	C	A	+	0	Ito et al. [Clinical]	P-Val:1						normal
NM_170707.4:c.1330G>A	1	156136386	G	A	+	0	Ito et al. [ExAC Only]	P-Val:1						normal
NM_170707.4:c.1358G>A	1	156136414	G	A	+	0	Ito et al. [ExAC Only]	P-Val:1						normal
NM_170707.4:c.1376A>G	1	156136432	A	G	+	0	Ito et al. [Clinical]	P-Val:1						normal
NM_170707.4:c.1381-5G>A	1	156136916	G	A	+	1	Ito et al. [Clinical]	P-Val:3.35E-22						unknown disruption
NM_170707.4:c.1381-4G>A	1	156136917	G	A	+	0	Ito et al. [ExAC Only]	P-Val:1						normal
NM_170707.4:c.1381G>T	1	156136921	G	T	+	1	Ito et al. [Clinical]	P-Val:0.000288						unknown disruption
NM_170707.4:c.1442A>G	1	156136982	A	G	+	0	Ito et al. [Clinical]	P-Val:1						normal
NM_170707.4:c.1445G>A	1	156136985	G	A	+	0	Ito et al. [Clinical]	P-Val:1						normal
NM_170707.4:c.1445G>T	1	156136985	G	T	+	0	Ito et al. [Clinical]	P-Val:1						normal
NM_170707.4:c.1482G>A	1	156137022	G	A	+	0	Ito et al. [ExAC only]	P-Val:0.495						normal
NM_170707.4:c.1487C>T	1	156137027	C	T	+	0	Ito et al. [ExAC only]	P-Val:1						normal
NM_170707.4:c.1488G>A	1	156137028	G	A	+	0	Ito et al. [Clinical]	P-Val:0.0118						normal
NM_170707.4:c.1488+6T>G	1	156137034	T	G	+	0	Ito et al. [Clinical]	P-Val:0.00143						normal
NM_170707.4:c.1489-9C>T	1	156137104	C	T	+	0	Ito et al. [Clinical]	P-Val:1						normal
NM_170707.4:c.1601C>G	1	156137225	C	G	+	0	Ito et al. [Clinical]	P-Val:1						normal
NM_170707.4:c.1602T>C	1	156137226	T	C	+	0	Ito et al. [ExAC Only]	P-Val:1						normal
NM_170707.4:c.1609-3C>G	1	156137651	C	G	+	1	Ito et al. [Clinical]	P-Val:1.25E-16						unknown disruption
NM_170707.4:c.1664A>G	1	156137709	A	G	+	0	Ito et al. [Clinical]	P-Val:1						normal
NM_170707.4:c.1711A>C	1	156138500	A	C	+	0	Ito et al. [Clinical]	P-Val:1						normal
NM_170707.4:c.1812A>T	1	156138601	A	T	+	0	Ito et al. [ExAC only]	P-Val:1						normal
NM_170707.4:c.1821G>A	1	156138610	G	A	+	1	Ito et al. [Clinical]	P-Val:1.64E-30						unknown disruption
NM_170707.4:c.1822G>A	1	156138611	G	A	+	1	Ito et al. [Clinical]	P-Val:2.51E-26						unknown disruption
NM_170707.4:c.1824C>T	1	156138613	C	T	+	1	Ito et al. [Clinical]	P-Val:4.19E-23						unknown disruption
NM_170707.4:c.1837T>C	1	156138626	T	C	+	0	Ito et al. [Clinical]	P-Val:1						normal
NM_170707.4:c.1857T>C	1	156138646	T	C	+	0	Ito et al. [Clinical]	P-Val:1						normal
NM_170707.4:c.1870C>T	1	156138659	C	T	+	0	Ito et al. [Clinical]	P-Val:1						normal
NM_170707.4:c.1873A>C	1	156138662	A	C	+	0	Ito et al. [Clinical]	P-Val:1						normal
NM_170707.4:c.1873A>T	1	156138662	A	T	+	0	Ito et al. [ExAC Only]	P-Val:1						normal
NM_170707.4:c.1874G>C	1	156138663	G	C	+	0	Ito et al. [Clinical]	P-Val:1						normal
NM_170707.4:c.1889G>T	1	156138678	G	T	+	0	Ito et al. [ExAC Only]	P-Val:1						normal
NM_170707.4:n.1903C>T	1	156138692	G	A	+	0	Ito et al. [ExAC only]	P-Val:1						normal
NM_170707.4:c.1944G>A	1	156138733	G	A	+	0	Ito et al. [ExAC only]	P-Val:1						normal
NM_170707.4:c.1968G>A	1	156138757	G	A	+	1	Ito et al. [Clinical]	P-Val:1.84E-07						unknown disruption
NM_170707.4:c.1968+37C>T	1	156138794	C	T	+	0	Ito et al. [Clinical]	P-Val:1						normal
NM_170707.4:c.1968+38G>A	1	156138795	G	A	+	0	Ito et al. [ExAC only]	P-Val:1						normal
NM_001193644.1:c.161C>T	1	160283549	G	A	-	1	Maddirevula et al.	Skipping; r.71_180del:p.(Ser24Argfs*18)	Strauch: Removed annotation 'p.(Ser54Leu)' from ID	160283639	160283530			skip
NM_014283.3:c.1157+1G>A	1	172573999	G	A	+	1	Maddirevula et al.	Skipping; r.1050_1157del:p.(Trp350*)		172573891	172573998			skip
NM_018136.4:c.3742-1G>C	1	197122044	C	G	-	1	Maddirevula et al.	Skipping; r.3739_3775del:p.(Lys1247Glyfs*9)		197122043	197121915			skip
NM_014875.2:c.4071G>A	1	200565069	C	T	-	1	Maddirevula et al. [PM28892560]	Skipping; r.3887_4071del:p.(Leu1296Trpfs*46)		200565253	200565069			skip
NM_016121.3:c.1036_1073del	1	215602099	CCCTTGCGAATGAAAGATAATGATCTTCTTGTAACTGAA	A	+	1	Maddirevula et al.	Skipping; r.1036_1073del:p.(Pro346Thrfs*4)	Strauch: Removed annotation ':p.(Pro346Thrfs*4)' from ID	215602085	215602201			skip
NM_206933.2:c.14343+36C>G	1	215650556	G	C	-	0	Ellingford et al. [100K]							normal
NM_014236.3:c.569-3T>G	1	231265290	T	G	+	1	Maddirevula et al. [PM20681997]	Skipping; r.570_697del:p.(Asp190Glufs*7)		231265293	231265420			skip
NM_002508.2:c.3385+1G>A	1	235980495	C	T	-	1	Maddirevula et al. [PM25558065]	Skipping; r.3380_3385del:p.(Asp1127_Ala1128del)		235980653	235980496			skip
NM_006642.2:c.741-152G>A	1	243307837	G	A	+	1	Maddirevula et al.	Retention; r.740_741ins741-202_741-1;p.Arg247Serfs*23						retention
NM_001011.3:c.507+3A>G	2	3580263	A	G	+	0	Wai et al.							normal
NM_000251.2:c.860_868del	2	47414336	GACAGTTTGA	A	+	0	Wai et al.		Strauch: Original position annotation is 1bp off					normal
NM_000251.2:c.1276+1G>A	2	47429942	G	A	+	1	MutSpliceDB	Intron inclusion between exons 7 & 8						retention
NM_000251.2:c.2211-1G>A	2	47478271	G	A	+	1	MutSpliceDB	Intron inclusion between exons 13 & 14						retention
NM_000179.2:c.806C>G	2	47798789	C	G	+	0	Wai et al.							normal
NM_000179.2:c.3040_3042del	2	47801023	AAGT	T	+	0	Wai et al.		Strauch: Original position annotation is 1bp off					normal
NM_000179.2:c.3416G>A	2	47803663	G	A	+	0	Wai et al.							normal
NM_000179.2:c.3439-16C>T	2	47804894	C	T	+	0	Wai et al.							normal
NM_015910.5:c.2078+1G>T	2	63174669	C	A	-	1	Maddirevula et al.	Skipping; r.1916_2078del:p.(Glu639Aspfs*3)		63174832	63174670			skip
NM_004082.4:c.414+1G>A	2	74376741	C	T	-	0	Wai et al.	Normal (constitutive triple Skipped Exon)						normal
NM_006343.2:c.1604+2T>G	2	111997478	T	G	+	1	Maddirevula et al.	Skipping; r.1451_1604del:p.(Trp485Metfs*10)		111997323	111997476			skip
NM_006343.2:c.2189+1G>T	2	112019523	G	T	+	1	Maddirevula et al. [PM17301963 ]	Skipping; r.2080_2189del:p.(His694Valfs*4)		112019413	112019522			skip
NM_006343.2:c.2486+6T>A	2	112022400	T	A	+	1	Ellingford et al. [100K]	cryptic splice site, exon truncation & intron inclusion: NM_006343.2:r.2350_2486delins2454_2486+111						multiple
NM_001040142.1:c.2919+3A>G	2	165344914	A	G	+	1	Ellingford et al. [100K]	exon skip: NM_001040142.1:r.2563_2919del; cryptic splice site, exon truncation: NM_001040142.1:r.2563_2710del						multiple
NM_002977.3:c.2311-14T>G	2	166278327	A	C	-	1	Maddirevula et al.	Skipping; r.2311_2484del:p.(Val771_Leu828del)		166278313	166278140			skip
NM_014168.2:c.224+1G>A	2	169821942	C	T	-	1	Maddirevula et al.	Skipping; r.110_224del:p.(Ala37Glyfs*8)	Strauch: Removed annotation 'p. (Ala37Glyfs*8) ' from ID	169822057	169821943			skip
NM_025000.3:c.1091+6T>G	2	171473981	T	G	+	1	Maddirevula et al. [PM19026396]	Skipping; r.1092_1182del:p.(Val365Metfs*14)		171473866	171473975			skip
NM_000090.3:c.1815+5G>A	2	188997223	G	A	+	0	Wai et al.							normal
NM_000090.3:c.3133G>A	2	189006384	G	A	+	0	Wai et al.							normal
NM_014585.5:c.387C>T	2	189572846	G	A	-	0	Leman et al.							normal
NM_012086.4:c.1390+3A>G	2	196778893	T	C	-	1	Maddirevula et al. [PM28940097]	Skipping; r.1219_1500del p.(Pro407_Gln500del)		196779067	196778896			skip
NM_001044385.2:c.869+1G>A	2	201629229	C	T	-	1	Maddirevula et al. [PM22693042 ]	Skipping; r.678_869del:p.(Met227_Arg290del)		201629421	201629230			skip
NM_001079866.1:c.441C>T	2	218661526	C	T	+	1	Maddirevula et al.	Skipping; r.436_460delGTTTTCTTCAACATCCTGGAGGAAG:p.(Val146Leufs*4)	Strauch: Removed annotation '(p.Phe147=)' from ID	218661406	218661545			skip
NM_000784.3:c.1263+1G>A	2	218814459	G	A	+	1	Maddirevula et al.	Skipping; r.1185_1263del:p.(Leu396Profs*29)		218814380	218814458			skip
NM_001144889.1:c.1167+4C>T	2	219165165	G	A	-	1	Maddirevula et al.	Skipping; r.914_1167del:p.(Glu306Trpfs*57)		219165422	219165169			skip
NM_025139.3:c.51+5G>T	2	231206294	G	T	+	1	Maddirevula et al.	Skipping; r.1_51del:p.(Met1_Glu17del)	Strauch: Removed annotation 'p.?' from ID	231206198	231206289			skip
NM_025139.6:c.1027C>T	2	231262306	C	T	+	1	Maddirevula et al.	Skipping; r.1_135del:p.?	Strauch: Removed annotation '(p.Arg343Cys)' from ID	231262306	231262398			skip
NM_000551.3:c.340+2T>C	3	10142189	T	C	+	1	MutSpliceDB	Intron inclusion between exons 1 & 2						retention
NM_000551.3:c.463+2T>C	3	10146638	T	C	+	1	MutSpliceDB	Intron inclusion between exons 2 & 3						retention
NM_018297.3:c.930C>T	3	25737407	G	A	-	1	Wai et al.	Exonic Alternative 5' Splice Site						alternative donor
NM_000249.2:c.80G>A	3	36993627	G	A	+	0	Wai et al.							normal
NM_000249.2:c.122A>G	3	36996624	A	G	+	1	Wai et al.	Exonic Alternative 3' Splice Site						alternative acceptor
NM_000249.2:c.935A>C	3	37020360	A	C	+	0	Wai et al.							normal
NM_000249.2:c.1989+6T>G	3	37048615	T	G	+	0	Wai et al.							normal
NM_001042646.1:c.287-2A>G	3	42176812	A	G	+	1	Maddirevula et al.	Skipping; r.287_363del:p.(Leu96Glnfs*46)		42176814	42176890			skip
NM_003074.3:c.2376+2T>C	3	47638723	A	G	-	1	MutSpliceDB	Intron inclusion between exons 22 & 23						retention
NM_177939.2:c.888-3C>A	3	49004858	C	A	+	1	Maddirevula et al.	Skipping; r.889_1073+1del;p.(Arg296_Arg358delinsSer)		49004861	49005046			skip
NM_001457.3:c.6091+1G>T	3	58148853	G	T	+	1	Wai et al.	Exonic Alternative 5' Splice Site						alternative donor
NM_020754.2:c.539+1G>A	3	119382400	G	A	+	1	Maddirevula et al.	Skipping; r.433_540del:p.(Thr145_Arg180del)		119382292	119382399			skip
NM_052985.3:c.3039+4A>G	3	129507766	A	G	+	1	Wai et al.	Upstream Skipped Exon		129507668	129507762			skip
NM_153240.4:c.2694-2_2694-1delAG	3	132689264	CTG	G	-	1	Maddirevula et al.	Skipping; r.2694_2883del;p.(Gly899Profs*2)		132689263	132689074			skip
NM_152773.4:c.317+4A>T	3	196306939	T	A	-	1	Maddirevula et al.	Skipping; r.248_317del:p.(Glu83Alafs*21)		196307012	196306943			skip
NM_000283.3:c.2130-15G>A	4	664866	G	A	+	1	Ellingford et al. [100K]	single exon skip: NM_000283.3:r.2130_2193del; dual exon skip: NM_000283.3:r.2130_2268del						skip
NM_153365.2:c.846+2_846+3insT	4	16186778	T	TA	-	1	Maddirevula et al. [PM27878435]	Skipping; r.712_846del:p.?		16186878	16186781			skip
NM_001253835.1:c.830-1G>A	4	57032426	C	T	-	1	Maddirevula et al. [PM21835307]	Skipping; r.830_849del;829_830in829+7:p.?	Strauch: Excluded from variant effect analysis - first exon of transcript					skip
NM_001163435.1:c.1897+1G>A	4	106194717	C	T	-	1	Maddirevula et al.	Skipping; r.1861_1897del:p.(Leu621Metfs*28)		106194754	106194718			skip
NM_015312.2:c.11250-1G>A	4	122331325	G	A	+	1	Maddirevula et al. [PM28749478]	Skipping; r.11250_11465del:p.(His3751_Arg3822del)		122331326	122331541			skip
NM_152778.2:c.198+2T>C	4	127949802	A	G	-	1	Maddirevula et al.	Skipping; r.153_196del:p.(Gly52_Lys66del)		127949847	127949804			skip
NM_144643.2:c.290+2T>C	4	129039039	A	G	-	1	Maddirevula et al. [PM24285566]	Skipping; r.235_290del:p.(Lys79Valfs*4)		129039096	129039041			skip
NM_023073.3:c.8471-1G>C	5	37139371	C	G	-	1	Maddirevula et al.	Skipping; r.8300_8470del:p.(Val2767_Pro2823del)		37139370	37139340			skip
NM_000521.3:c.771+5G>C	5	74705325	G	C	+	1	Maddirevula et al.	Skipping; r.670_771del:p.(Asp224_Lys257del)		74705219	74705320			skip
NM_000521.3:c.1169+3_1169+10delAAGTTGTT	5	74716676	AAGTTGTTT	T	+	1	Maddirevula et al.	Skipping; r.1083_1169del:p.(Glu362_Lys390del)		74716587	74716673			skip
NM_002890.2:c.2011+6T>G	5	87374922	T	G	+	1	Wai et al.	Upstream Skipped Exon, Double Skipped Exon upstream						skip
NM_002397.4:c.835-9T>G	5	88729356	A	C	-	1	Wai et al.	Intronic Alternative 3' Splice Site						alternative acceptor
NM_002397.4:c.638-2A>G	5	88731903	T	C	-	1	Wai et al.	Downstream Skipped Exon		88731901	88731729			skip
NM_001127511.2:c.250+2T>C	5	112766412	T	C	+	1	MutSpliceDB	Intron inclusion between exons 2 & 3						retention
NM_001354896.1:c.295C>T	5	112767263	C	T	+	0	Wai et al.							normal
NM_000038.5:c.423-5_423-3delAAT	5	112775624	AATA	A	+	1	Maddirevula et al. [PM25676610 ]	Skipping; r.423_531del:p.(Arg141Serfs*8)		112775629	112775737			skip
NM_000038.5:c.1549-8A>G	5	112827921	A	G	+	1	Wai et al.	Intronic Alternative 3' Splice Site						alternative acceptor
NM_000414.3:c.302+3_302+18delGAGTATTTCTTTTTCAinsTTTTTTAAAAAGTATATACTTTCCTCCTTTTACCCTATACAACATTGATT	5	119475730	GAGTATTTCTTTTTCA	TTTTTTAAAAAGTATATACTTTCCTCCTTTTACCCTATACAACATTGATT	+	1	Maddirevula et al. [PM20681997]	Skipping; r.281_302del:p.(Asp94Glufs*3)		119475706	119475727			skip
NM_001999.3:c.4594+3A>G	5	128318876	T	C	-	1	Wai et al.	Upstream Skipped Exon, Double Skipped Exon upstream and downstream						skip
NM_024715.3:c.103+1G>A	5	134874531	G	A	+	1	Maddirevula et al.	Skipping; r.1_103del:p.?	Strauch: Excluded from variant effect analysis - first exon of transcript					skip
NM_022464.4:c.1030-9G>A	5	138947482	C	T	-	1	Maddirevula et al.	Skipping; r.1032_1033insATGGCAG:p.(Phe345Metfs*9)	Strauch: Removed annotation 'p.Phe345Alafs*9' from ID; Strauch: Excluded from variant effect analysis - first exon of transcript					skip
NM_003118.3:c.57+1G>C	5	151676131	C	G	-	1	Maddirevula et al. [PM27023906]	Skipping; r.1_57del:p.?		151676201	151676132			skip
NM_016614.2:c.807+1G>T	6	24652982	C	A	-	1	Maddirevula et al.	Skipping; r.640_807del:p.(Asn214_Glu269del)		24653153	24652983			skip
NM_000410.3:c.76+2T>C	6	26087518	T	C	+	1	Leman et al.	Intron 1 retention						retention
NM_080680.2:c.2682G>A	6	33173502	C	T	-	0	Wai et al.							normal
NM_000389.4:c.446-3C>G	6	36685748	C	G	+	1	MutSpliceDB	Intron inclusion between exons 2 & 3						retention
NM_006586.3:c.496-5_496-4delAC	6	42938085	AAC	C	+	1	Maddirevula et al.	Skipping; r.496_613del:p.(Cys166Valfs*83)		42938090	42938207			skip
NM_014780.4:c.2863-1G>C	6	43045403	C	G	-	1	Maddirevula et al. [PM22325252]	Skipping; r.2863_2893del:p.(Gly955Argfs*3);r.2863_3038del:p.(Gly955Argfs*13)		43045402	43045227			skip
NM_019096.3:c.1236+1G>A	6	43623932	C	T	-	1	Maddirevula et al.	Skipping; r.1101_1236del:p.(Asn367Lysfs*43)		43624068	43623933			skip
NM_001142800.1:c.6571+4558A>G	6	64077298	T	C	-	0	Ellingford et al. [100K]							normal
NM_012434:c.1111+1G>A	6	73615314	C	T	-	1	Maddirevula et al.	Skipping; r.979_1111del:p.(Asn327Glufs*2)		73615447	73615315			skip
NM_152730.4:c.1372+1G>T	6	121292052	C	A	-	1	Maddirevula et al. [PM24285566 ]	Skipping; r.1232_1372del:p.(Arg411_Gly458delinsSer)		121292193	121292053			skip
NM_000426.3:c.3924+2T>C	6	129315952	T	C	+	1	Maddirevula et al.	Skipping; r.3736_3924del:p.(Leu1246_Glu1308del)		129315762	129315950			skip
NM_006208.2:c.241G>T	6	131847776	G	T	+	1	Wai et al.	Downstream Skipped Exon		131847776	131847848			skip
NM_020732.3:c.3025G>T	6	157167185	G	T	+	1	MutSpliceDB	Intron inclusion between exons 10 & 11, or exon 10 skipping						multiple
NM_000535.5:c.2174+1G>A	7	5982823	C	T	-	1	MutSpliceDB	Intron inclusion between exons 12 & 13						retention
NM_001101426.3:c.790-1G>C	7	16301467	C	G	-	1	Maddirevula et al.	Skipping; r.790_835del:p.(Val264Argfs*9)		16301466	16301421			skip
NM_001277115.1:c.6547-963G>A	7	21706736	G	A	+	1	Ellingford et al. [100K]	cryptic splice site, pseudoexoninclusion: NM_001277115.1:r.6546_6547ins6547-999_6547-962						multiple
NM_017946.3:c.197+5_197+8delGTAA	7	30026304	TTACT	T	-	1	Maddirevula et al.	Skipping; r.197_198insgtaattatgccccgcag:p.(His67*)	Strauch: Excluded from variant effect analysis - last exon of transcript					skip
NM_000168.5:c.2432-1G>A	7	41966642	C	T	-	1	Maddirevula et al. [PM28224613]	Retention; r.2432_2333ins945:p.(Thr812Glu+18*)	Strauch: Removed annotation 'p.(Thr812Glu+18*)' from ID					retention
NM_001129.3:c.1630+1G>A	7	44111058	G	A	+	1	Maddirevula et al.	Skipping; r.1609_1630del:p.(Val537Leufs*31)		44110913	44111057			skip
NM_016038.2:c.258+2T>C	7	66994210	A	G	-	1	Maddirevula et al.	Retention; r.129_258del:p.(Glu44Phefs*2)						retention
NM_000443.3:c.286+335A>G	7	87462423	T	C	-	1	Maddirevula et al.	Retention; r.286_419del:p.(Val96Glyfs*10)						retention
NM_133436.3:c.1137+1G>A	7	97855352	C	T	-	1	Maddirevula et al.	Aberrant band; r.1032_1138del:p.(Met345Serfs*4)						unknown disruption
NM_003227.3:c.1473G>A	7	100628224	C	T	-	1	Leman et al.	use of cryptic site 42 nt downstream from 5' ss	Strauch: Variant effect changed to 5'+42 (was +43 in the original publication)		100628224		100628182	alternative donor
NM_001161520.1:c.1120-12T>A	7	107324533	A	T	-	1	Maddirevula et al.	Skipping; r:1120del:p.(Asp374Metfs*32)	Strauch: Removed annotation 'p.(Asp374Phefs*40)' from ID	107324521	107324440			skip
NM_002291.3:c.1985+5G>T	7	107961544	C	A	-	1	Maddirevula et al.	Skipping; r.1931_1985del:p.(Gly644Aspfs*19)		107961676	107961549			skip
NM_000245.2:c.3028+1G>A	7	116771990	G	A	+	1	MutSpliceDB	Exon 14 skipping		116771849	116771989			skip
NM_000245.2:c.3028+1G>C	7	116771990	G	C	+	1	MutSpliceDB	Exon 14 skipping		116771849	116771989			skip
NM_000245.2:c.3028+1G>T	7	116771990	G	T	+	1	MutSpliceDB	Exon 14 skipping		116771849	116771989			skip
NM_000245.2:c.3028+2T>C	7	116771991	T	C	+	1	MutSpliceDB	Exon 14 skipping		116771849	116771989			skip
NM_000245.2:c.3028+2T>G	7	116771991	T	G	+	1	MutSpliceDB	Exon 14 skipping		116771849	116771989			skip
NM_000492.3:c.165-3C>T	7	117509031	C	T	+	1	Leman et al.	exon 3 skipping of low intensity		117509034	117509142			skip
NM_000492.3:c.274-6T>C	7	117530893	T	C	+	0	Leman et al.							normal
NM_000492.3:c.489G>A	7	117531114	G	A	+	1	Leman et al.	exon 4 skipped and use of a cryptic site 93 nt upstream from 5' ss						multiple
NM_000492.3:c.489+1G>T	7	117531115	G	T	+	1	Leman et al.	exon 4 skipped and use of a cryptic site 93 nt upstream from 5' ss						multiple
NM_000492.3:c.489+3A>G	7	117531117	A	G	+	1	Leman et al.	exon 4 skipped and use of a cryptic site 93 nt upstream from 5' ss						multiple
NM_000492.3:c.489+4A>G	7	117531118	A	G	+	1	Leman et al.	exon 4 skipped and use of a cryptic site 93 nt upstream from 5' ss						multiple
NM_000492.3:c.490-1G>C	7	117534275	G	C	+	1	Leman et al.	exon 5 skipped and use of a cryptic site 9 nt downstream from 3' ss						multiple
NM_000492.3:c.579+1G>T	7	117534366	G	T	+	1	Leman et al.	exon 5 skipped		117534276	117534365			skip
NM_000492.3:c.580-1G>T	7	117535247	G	T	+	1	Leman et al.	exon 6 skipped		117535248	117535411			skip
NM_000492.3:c.743+1G>A	7	117535412	G	A	+	1	Leman et al.	exon 6 skipped		117535248	117535411			skip
NM_000492.3:c.744-14_744-3del	7	117536534	TGATTGATTTACA	A	+	1	Leman et al.	use of a cryptic site 32 nt upstream from 3' ss		117536548		117536516		alternative acceptor
NM_000492.3:c.744-10_744-3del	7	117536538	TGATTTACA	A	+	1	Leman et al.	use of a cryptic site 32 nt upstream from 3' ss		117536548		117536516		alternative acceptor
NM_000492.3:c.744-9_744-6del	7	117536539	GATTT	T	+	0	Leman et al.							normal
NM_000492.3:c.744-9_744-6dup	7	117536542	T	TGATT	+	0	Leman et al.							normal
NM_000492.3:c.870-12T>A	7	117540088	T	A	+	1	Leman et al.	use of a cryptic site 71 nt downsteam from 3' ss frameshift		117540100		117540171		alternative acceptor
NM_000492.3:c.870-4A>G	7	117540096	A	G	+	0	Leman et al.							normal
NM_000492.3:c.1116+1G>A	7	117540347	G	A	+	1	Leman et al.	use of a cryptic site 34 nt upstream from 5' ss frameshift			117540346		117540312	alternative donor
NM_000492.3:c.1209G>A	7	117542108	G	A	+	1	Leman et al.	exon 9 skipped		117542016	117542108			skip
NM_000492.3:c.1209+2T>G	7	117542110	T	G	+	1	Leman et al.	exon 9 skipped		117542016	117542108			skip
NM_000492.3:c.1393-2A>G	7	117559462	A	G	+	1	Leman et al.	use of a cryptic site 87 nt downsteam from 3' ss frameshift		117559464		117559551		alternative acceptor
NM_000492.3:c.1584G>A	7	117559655	G	A	+	1	Leman et al.	exon 10 skipping of low intensity		117548641	117548823			skip
NM_000492.3:c.1585-8G>A	7	117587731	G	A	+	1	Leman et al.	use of a de novo site 6 nt upstream from 3' ss	Strauch: Variant effect changed to 6nt upstream (was 7 in the original publication)	117587739		117587733		alternative acceptor
NM_000492.3:c.1585-3T>G	7	117587736	T	G	+	1	Leman et al.	exon 12 skipping and use of a de novo site 2 nt upstream from 3' ss						multiple
NM_000492.3:c.1585-1G>A	7	117587738	G	A	+	1	Leman et al.	exon 12 skipped and use of a de novo 1 nt downstream from 3' ss						multiple
NM_000492.3:c.1679+1G>C	7	117587834	G	C	+	1	Leman et al.	exon 12 skipped		117587739	117587833			skip
NM_000492.3:c.1766+1G>A	7	117590440	G	A	+	1	Leman et al.	exon 13 skipped		117590353	117590439			skip
NM_000492.3:c.1766+3A>G	7	117590442	A	G	+	1	Leman et al.	exon 13 skipped		117590353	117590439			skip
NM_000492.3:c.2490+1G>A	7	117592658	G	A	+	1	Leman et al.	exon 14 skipped		117591934	117592657			skip
NM_000492.3:c.2491G>T	7	117594930	G	T	+	1	Leman et al.	exon 15 skipping of strong intensity		117594930	117595058			skip
NM_000492.3:c.2620-6T>C	7	117602820	T	C	+	0	Leman et al.							normal
NM_000492.3:c.2657+5G>A	7	117602868	G	A	+	1	Leman et al.	exon 16 skipped		117602826	117602863			skip
NM_000492.3:c.2658-1G>A	7	117603531	G	A	+	1	Leman et al.	exon 17 skipped		117603532	117603782			skip
NM_000492.3:c.2909-4A>G	7	117606670	A	G	+	0	Leman et al.							normal
NM_000492.3:c.2988G>A	7	117606753	G	A	+	1	Leman et al.	exon 18 skipped		117606674	117606753			skip
NM_000492.3:c.2988+1G>A	7	117606754	G	A	+	1	Leman et al.	exon 18 skipped		117606674	117606753			skip
NM_000492.3:c.2989-1G>A	7	117610518	G	A	+	1	Leman et al.	exon 19 skipped		117610519	117610669			skip
NM_000492.3:c.2989-1G>T	7	117610518	G	T	+	1	Leman et al.	exon 19 skipped		117610519	117610669			skip
NM_000492.3:c.3139+3A>G	7	117610672	A	G	+	1	Leman et al.	exon 19 skipping of strong intensity		117610519	117610669			skip
NM_000492.3:c.3468+1G>A	7	117614714	G	A	+	1	Leman et al.	exon 21 skipped		117614613	117614713			skip
NM_000492.3:c.3468+2dup	7	117614715	T	TT	+	1	Leman et al.	exon 21 skipped		117614613	117614713			skip
NM_000492.3:c.3718-1G>A	7	117642437	G	A	+	1	Leman et al.	exon 23 skipping and use of a de novo site 1 nt downstream from 3' ss						multiple
NM_000492.3:c.3873+1G>A	7	117642594	G	A	+	1	Leman et al.	use of a cryptic site 29 nt downstream from 5' ss			117642593		117642622	alternative donor
NM_000492.3:c.3874-4522A>G	7	117648320	A	G	+	1	Ellingford et al. [100K]	cryptic splice site, pseudoexon inclusion: NM_000492.3:r.3873_3874ins3874-4521_3874-4397						multiple
NM_000492.3:c.4242_4242+1delinsTT	7	117665564	GG	TT	+	1	Leman et al.	exon 26 skipped		117665459	117665564			skip
NM_000492.3:c.4242+1G>T	7	117665565	G	T	+	1	Leman et al.	exon 26 skipped		117665459	117665564			skip
NM_001144923.1:c.4-1G>C	7	139134654	G	C	+	1	Maddirevula et al.	Skipping; r.4_141del;p.(Met2_Glu47del)		139134655	139134792			skip
NM_018238.3:c.424-3C>G	7	141615468	C	G	+	1	Maddirevula et al. [PM22415731]	Skipping; r.424_518del:p.(Ala142Thrfs*4)		141615471	141615565			skip
NM_015214.2:c.1891+2dup	8	38253129	T	TT	+	1	Maddirevula et al.	Retention; r.1890_1891ins1890+1_1891+41:p.(Asp631Glyfs*3)						retention
NM_001174067.1:c.1029G>A	8	38424509	C	T	-	1	Wai et al.	Exonic Alternative 5' Splice Site						alternative donor
NM_006749.3:c.613+1G>A	8	42459895	C	T	-	1	Maddirevula et al.	Skipping; r.517_613del:p.(Glu173Cysfs*11)		42459992	42459896			skip
NM_144651.4:c.695-2A>T	8	51472306	T	A	-	1	Maddirevula et al.	Skipping; r.695_812del:p.(Gln232Profs*21)		51472304	51472187			skip
NM_000067.2:c.232+1G>A	8	85465470	G	A	+	1	Maddirevula et al.	Skipping; r.35_232del:p.(Gly12_Ala77del)		85465272	85465469			skip
NM_017890.4:c.7226C>T	8	99766874	C	T	+	0	Wai et al.							normal
NM_020829.3:c.3794G>C	9	5772741	G	C	+	1	Maddirevula et al. [PM27878435 ]	Skipping; r.3794_3795ins3794+1_3794+59:p.(Arg1265Profs*7)		5772564	5772741			skip
NM_000077.4:c.457+2T>C	9	21970900	A	G	-	1	MutSpliceDB	Intron inclusion between exons 2 & 3, or skipping end of exon 2						multiple
NM_000077.4:c.457+1G>A	9	21970901	C	T	-	1	MutSpliceDB	Intron inclusion between exons 2 & 3, or skipping end of exon 2						multiple
NM_000077.4:c.457+1G>T	9	21970901	C	A	-	1	MutSpliceDB	Intron inclusion between exons 2 & 3, or skipping end of exon 2						multiple
NM_000077.4:c.151-1G>A	9	21971209	C	T	-	1	MutSpliceDB	Intron inclusion between exons 1 & 2						retention
NM_000077.4:c.151-1G>T	9	21971209	C	A	-	1	MutSpliceDB	Intron inclusion between exons 1 & 2						retention
NM_000077.4:c.151-2A>C	9	21971210	T	G	-	1	MutSpliceDB	Intron inclusion between exons 1 & 2						retention
NM_000264.4:c.2704-11C>T	9	95459794	G	A	-	0	Wai et al.							normal
NM_000264.3:c.2561-1G>A	9	95461999	C	T	-	1	MutSpliceDB	Intron inclusion between exons 15 & 16						retention
NM_001306210.1:c.574G>C	9	99132727	G	C	+	1	Wai et al.	Upstream Skipped Exon		99132509	99132739			skip
NM_001011649.1:c.4005-15A>G	9	120419975	T	C	-	1	Maddirevula et al.	Skipping; r.4004_4004+1insTCTCAATGGTTAAG:(p.Arg1335SerfsTer12)		120419960	120419788			skip
NM_007171.3:c.280+1G>T	9	131506454	G	T	+	1	Maddirevula et al. [PM20065251]	Skipping; r.280_425del:p.(Glu94Argfs*95)		131506403	131506453			skip
NM_007171.3:c.1241+4_1241+7delAGTG	9	131513335	AGTGT	T	+	1	Maddirevula et al.	Skipping; r.1149_1241del:p.(Gln385_His415del)		131513239	131513331			skip
NM_000368.4:c.1263+4C>T	9	132910567	G	A	-	1	MutSpliceDB	Intron inclusion between exons 12 & 13						retention
NM_000368.4:c.914-24_914-8del	9	132911576	GGAAGAGAAGAACACAGG	G	-	1	Wai et al.	Downstream Skipped Exon	Strauch: Original position annotation is 1bp off	132911568	132911453			skip
NM_000368.4:c.508+1G>T	9	132923347	C	A	-	1	MutSpliceDB	Intron inclusion between exons 6 & 7						retention
NM_000368.4:c.211-7T>G	9	132925746	A	C	-	1	Wai et al.	Intronic Alternative 3' Splice Site						alternative acceptor
NM_000093.3:c.1195G>A	9	134731526	G	A	+	0	Wai et al.							normal
NM_145698.3:c.1205-1G>A	10	27208446	C	T	-	1	Maddirevula et al.	Retention; r.1205delG:p.(Gly402Aspfs*7)						retention
NM_003873.5:c.981+2T>C	10	33254026	A	G	-	1	Maddirevula et al.	Skipping; r.815_981del:p.(Asp272Glyfs*36)		33254194	33254028			skip
NM_003873.5:c.248+2T>G	10	33330706	A	C	-	1	Maddirevula et al. [PM25713110]	Skipping; r.74_248del:p.(Asp25Glyfs*25)	Strauch: Removed annotation 'p.(Asp25Gfs*25)' from ID	33330882	33330708			skip
NM_001080449.2:c.3114+6delC	10	68416703	GG	G	-	1	Maddirevula et al. [PM24389050]	Skipping; r.3146_3183del:p.(Ser1049_Glu1060delinsLysHisTyrPheProCysLeuPheIleLeuGlyGlnTyrLeuLeu);r.2935_3114del:p.?;r.2935_3116del:p.?;r.2935_3134del:p.?;r.2935_3136del:p.?		68416855	68416709			skip
NM_001198800.1:c.871+1G>A	10	72133056	C	T	-	1	Maddirevula et al.	Skipping; r.747_957del:p.(Arg249Serfs*11)		72133181	72133057			skip
NM_000314.4:c.-66_-64del	10	87864404	AAGC	C	+	0	Wai et al.		Strauch: Original position annotation is 1bp off					normal
NM_000314.4:c.165-13-10del	10	87925500	GT	T	+	0	Wai et al.	Normal	Strauch: Original position annotation is 1bp off					normal
NM_000314.4:c.253G>C	10	87931089	G	C	+	1	Wai et al.	Upstream Skipped Exon		87931046	87931089			skip
NM_000314.4:c.373A>G	10	87933132	A	G	+	0	Wai et al.							normal
NM_000314.4:c.553C>G	10	87952178	C	G	+	0	Wai et al.							normal
NM_000314.4:c.593T>C	10	87952218	T	C	+	0	Wai et al.							normal
NM_000314.5:c.635-3C>A	10	87957850	C	A	+	1	MutSpliceDB	Intron inclusion between exons 6 & 7						retention
NM_000314.5:c.635-3C>G	10	87957850	C	G	+	1	MutSpliceDB	Intron inclusion between exons 6 & 7						retention
NM_000314.6:c.635-2A>C	10	87957851	A	C	+	1	MutSpliceDB	Intron inclusion between exons 6 & 7						retention
NM_000314.4:c.830C>T	10	87960922	C	T	+	0	Wai et al.							normal
NM_000314.6:c.1026+1G>T	10	87961119	G	T	+	1	MutSpliceDB	Intron inclusion between exons 8 & 9, and loss of exon 9 expression						retention
NM_000314.6:c.1027-2A>T	10	87965285	A	T	+	1	MutSpliceDB	Intron inclusion between exons 8 & 9						retention
NM_006204.3:c.939+5G>A	10	93625654	G	A	+	1	Maddirevula et al.	Skipping; r.865_939del:p.(Phe290_Glu314del)		93625575	93625649			skip
NM_006204.3:c.1072-11T>C	10	93629247	T	C	+	0	Ellingford et al. [100K]							normal
NM_006459.3:c.430+6delAAGT	10	100175939	AC	C	-	1	Maddirevula et al.	Skipping; r.305_430del;p.(Val102_Phe143del)		100176070	100175945			skip
NM_000278.3:c.1202-2A>G	10	100827634	A	G	+	1	Maddirevula et al.	Skipping; r.1177_1196del:p.(Ser393Cysfs*16)	Strauch: Excluded from variant effect analysis - last exon in transcript					skip
NM_001195305:c.38-6T>C	10	110901618	A	G	-	1	Maddirevula et al.	Skipping; r.1_37del:p.?		110901612	110901538			skip
NM_004092.3:c.88+5G>A	10	133373241	C	T	-	1	Maddirevula et al. [PM27905109]	Retention; r.87_88ins1_88+10:p.(Ala31Glufs*23)						retention
NM_004813.2:c.953-2A>T	11	45910314	T	A	-	1	Maddirevula et al.	Skipping; r.953_1129del:p.(Arg318_Gly336delinsAsnThrGlnProTrpSerProProAlaPheLeuProGlyHisPro)	Strauch: Excluded from variant effect analysis - first exon in transcript					skip
NM_004813.2:c.460+5G>A	11	45915463	C	T	-	1	Maddirevula et al.	Skipping; r.360_460del:p.(Ala121Trpfs*2)		45915568	45915468			skip
NM_000256.3:c.3815-10T>G	11	47331891	A	C	-	0	Wai et al., Ito et al. [Clinical]	P-Val:1						normal
NM_000256.3:c.3815-12C>T	11	47331893	G	A	-	0	Ito et al. [ExAC Only]	P-Val:1						normal
NM_000256.3:c.3815-16G>C	11	47331897	C	G	-	0	Ito et al. [ExAC Only]	P-Val:1						normal
NM_000256.3:c.3815-37C>T	11	47331918	G	A	-	0	Ito et al. [ExAC Only]	P-Val:1						normal
NM_000256.3:c.3812G>A	11	47332074	C	T	-	0	Ito et al. [ExAC Only]	P-Val:1						normal
NM_000256.3:c.3791G>A	11	47332095	C	T	-	0	Ito et al. [Clinical]	P-Val:1						normal
NM_000256.3:c.3780C>T	11	47332106	G	A	-	0	Ito et al. [ExAC Only]	P-Val:1						normal
NM_000256.3:c.3763G>A	11	47332123	C	T	-	0	Ito et al. [Clinical]	P-Val:1						normal
NM_000256.3:c.3750C>G	11	47332136	G	C	-	0	Ito et al. [ExAC Only]	P-Val:1						normal
NM_000256.3:c.3746G>T	11	47332140	C	A	-	0	Ito et al. [Clinical]	P-Val:1						normal
NM_000256.3:c.3742G>A	11	47332144	C	T	-	0	Ito et al. [Clinical]	P-Val:1						normal
NM_000256.3:c.3682C>T	11	47332204	G	A	-	0	Ito et al. [Clinical]	P-Val:1						normal
NM_000256.3:c.3677G>T	11	47332209	C	A	-	0	Ito et al. [Clinical]	P-Val:1						normal
NM_000256.3:c.3628-12C>G	11	47332270	G	C	-	1	Ito et al. [Clinical]	P-Val:2.26E-32						unknown disruption
NM_000256.3:c.3617G>A	11	47332576	C	T	-	0	Ito et al. [Clinical]	P-Val:1						normal
NM_000256.3:c.3615G>A	11	47332578	C	T	-	0	Ito et al. [ExAC Only]	P-Val:1						normal
NM_000256.3:c.3498C>G	11	47332695	G	C	-	0	Ito et al. [Clinical]	P-Val:1						normal
NM_000256.3:c.3492C>T	11	47332701	G	A	-	0	Ito et al. [ExAC Only]	P-Val:1						normal
NM_000256.3:c.3490+6G>A	11	47332808	C	T	-	0	Ito et al. [Clinical]	P-Val:0.0152						normal
NM_000256.3:c.3490+3G>A	11	47332811	C	T	-	0	Ito et al. [ExAC Only]	P-Val:1						normal
NM_000256.3:c.3426G>A	11	47332878	C	T	-	0	Ito et al. [ExAC Only]	P-Val:1						normal
NM_000256.3:c.3413G>C	11	47332891	C	G	-	0	Ito et al. [Clinical]	P-Val:1						normal
NM_000256.3:c.3330+5G>A	11	47333189	C	T	-	1	Ito et al. [Clinical]	P-Val:0.000050						unknown disruption
NM_000256.3:c.3330+5G>C	11	47333189	C	G	-	1	Ito et al. [Clinical]	P-Val:3.76E-06						unknown disruption
NM_000256.3:c.3330+5G>T	11	47333189	C	A	-	1	Ito et al. [Clinical]	P-Val:6.57E-07						unknown disruption
NM_000256.3:c.3279C>T	11	47333245	G	A	-	0	Ito et al. [Clinical]	P-Val:1						normal
NM_000256.3:c.3224C>G	11	47333300	G	C	-	0	Ito et al. [Clinical]	P-Val:1						normal
NM_000256.3:c.3218G>A	11	47333306	C	T	-	0	Ito et al. [Clinical]	P-Val:1						normal
NM_000256.3:c.3191-7C>T	11	47333340	G	A	-	0	Ito et al. [Clinical]	P-Val:0.088						normal
NM_000256.3:c.3191-16G>T	11	47333349	C	A	-	0	Ito et al. [ExAC Only]	P-Val:1						normal
NM_000256.3:c.3191-32C>T	11	47333365	G	A	-	0	Ito et al. [ExAC Only]	P-Val:1						normal
NM_000256.3:c.3190+5G>A	11	47333552	C	T	-	1	Ito et al. [Clinical]	P-Val:0.000343						unknown disruption
NM_000256.3:c.3190+4C>T	11	47333553	G	A	-	0	Ito et al. [Clinical]	P-Val:0.0397						normal
NM_000256.3:c.3190+3G>A	11	47333554	C	T	-	0	Ito et al. [ExAC Only]	P-Val:1						normal
NM_000256.3:c.3123C>T	11	47333624	G	A	-	0	Ito et al. [Clinical]	P-Val:1	Strauch: Changed ID from 'NM_000256.3:c.intron32del'					normal
NM_000256.3:c.3116A>G	11	47333631	T	C	-	0	Ito et al. [Clinical]	P-Val:1						normal
NM_000256.3:c.3106C>T	11	47333641	G	A	-	0	Ito et al. [Clinical]	P-Val:1						normal
NM_000256.3:c.3098G>A	11	47333649	C	T	-	0	Ito et al. [Clinical]	P-Val:0.121						normal
NM_000256.3:c.3090G>A	11	47333657	C	T	-	0	Ito et al. [ExAC Only]	P-Val:1						normal
NM_000256.3:c.3065G>A	11	47333682	C	T	-	0	Ito et al. [Clinical]	P-Val:1						normal
NM_000256.3:c.3048C>T	11	47333699	G	A	-	0	Ito et al. [Clinical]	P-Val:1						normal
NM_000256.3:c.2997C>T	11	47333750	G	A	-	0	Ito et al. [Clinical]	P-Val:0.613						normal
NM_000256.3:c.2995-5C>G	11	47333757	G	C	-	0	Ito et al. [Clinical]	P-Val:0.238						normal
NM_000256.3:c.2995-12T>C	11	47333764	A	G	-	0	Ito et al. [ExAC Only]	P-Val:1						normal
NM_000256.3:c.2993A>G	11	47333923	T	C	-	1	Ito et al. [Clinical]	P-Val:1.00E-16						unknown disruption
NM_000256.3:c.2962G>A	11	47333954	C	T	-	0	Ito et al. [ExAC Only]	P-Val:1						normal
NM_000256.3:c.2961C>T	11	47333955	G	A	-	0	Ito et al. [ExAC Only]	P-Val:1						normal
NM_000256.3:c.2914C>T	11	47334002	G	A	-	0	Ito et al. [Clinical]	P-Val:1						normal
NM_000256.3:c.2906-12C>T	11	47334022	G	A	-	0	Ito et al. [Clinical]	P-Val:1						normal
NM_000256.3:c.2905+35A>C	11	47335007	T	G	-	0	Ito et al. [Clinical]	P-Val:1						normal
NM_000256.3:c.2905+35A>T	11	47335007	T	A	-	0	Ito et al. [Clinical]	P-Val:1						normal
NM_000256.3:c.2905+5G>T	11	47335037	C	A	-	1	Ito et al. [Clinical]	P-Val:3.74E-33						unknown disruption
NM_000256.3:c.2886G>A	11	47335061	C	T	-	0	Ito et al. [Clinical]	P-Val:0.001530						normal
NM_000256.3:c.2877G>A	11	47335070	C	T	-	0	Ito et al. [Clinical]	P-Val:1						normal
NM_000256.3:c.2738-3C>G	11	47335212	G	C	-	1	Ito et al. [Clinical]	P-Val:7.21E-06						unknown disruption
NM_000256.3:c.2738-6C>A	11	47335215	G	T	-	0	Ito et al. [ExAC Only]	P-Val:0.002530						normal
NM_000256.3:c.2624A>T	11	47335990	T	A	-	0	Ito et al. [Clinical]	P-Val:1						normal
NM_000256.3:c.2603-20C>G	11	47336031	G	C	-	0	Ito et al. [Clinical]	P-Val:1						normal
NM_000256.3:c.2602+31G>T	11	47337360	C	A	-	0	Ito et al. [ExAC Only]	P-Val:1						normal
NM_000256.3:c.2602+28C>T	11	47337363	G	A	-	0	Ito et al. [ExAC Only]	P-Val:1						normal
NM_000256.3:c.2602G>A	11	47337391	C	T	-	1	Ito et al. [ExAC Only]	P-Val:2.14E-06						unknown disruption
NM_000256.3:c.2601C>A	11	47337392	G	T	-	0	Ito et al. [Clinical]	P-Val:0.475						normal
NM_000256.3:c.2601C>G	11	47337392	G	C	-	0	Ito et al. [Clinical]	P-Val:0.589						normal
NM_000256.3:c.2547C>A	11	47337446	G	T	-	0	Ito et al. [Clinical]	P-Val:0.279						normal
NM_000256.3:c.2533C>T	11	47337460	G	A	-	0	Ito et al. [Clinical]	P-Val:1						normal
NM_000256.3:c.2413+14C>T	11	47337676	G	A	-	0	Ito et al. [Clinical]	P-Val:1						normal
NM_000256.3:c.2413+6T>C	11	47337684	A	G	-	0	Ito et al. [ExAC Only]	P-Val:0.683						normal
NM_000256.3:c.2397C>T	11	47337706	G	A	-	0	Ito et al. [ExAC Only]	P-Val:1						normal
NM_000256.3:c.2320G>A	11	47337783	C	T	-	0	Ito et al. [Clinical]	P-Val:1						normal
NM_000256.3:c.2311G>A	11	47337792	C	T	-	0	Ito et al. [Clinical]	P-Val:0.126						normal
NM_000256.3:c.2309-20G>A	11	47337814	C	T	-	0	Ito et al. [Clinical]	P-Val:0.434						normal
NM_000256.3:c.2308+3G>A	11	47338517	C	T	-	0	Ito et al. [ExAC Only]	P-Val:1						normal
NM_000256.3:c.2308G>A	11	47338520	C	T	-	0	Ito et al. [Clinical]	P-Val:1						normal
NM_000256.3:c.2307C>T	11	47338521	G	A	-	0	Ito et al. [ExAC Only]	P-Val:1						normal
NM_000256.3:c.2274C>T	11	47338554	G	A	-	0	Ito et al. [Clinical]	P-Val:1						normal
NM_000256.3:c.2234A>G	11	47338594	T	C	-	0	Ito et al. [Clinical]	P-Val:1						normal
NM_000256.3:c.2161A>T	11	47338667	T	A	-	0	Ito et al. [ExAC Only]	P-Val:1						normal
NM_000256.3:c.2149-3C>G	11	47338682	G	C	-	1	Ito et al. [Clinical]	P-Val:6.34E-16						unknown disruption
NM_000256.3:c.2149-8C>G	11	47338687	G	C	-	0	Ito et al. [Clinical]	P-Val:0.5159026						normal
NM_000256.3:c.2148+3G>A	11	47339321	C	T	-	0	Ito et al. [Clinical]	P-Val:1						normal
NM_000256.3:c.2119G>A	11	47339353	C	T	-	0	Ito et al. [ExAC Only]	P-Val:0.0140						normal
NM_000256.3:c.2067+5T>G	11	47339646	A	C	-	0	Ito et al. [ExAC Only]	P-Val:0.2462312						normal
NM_000256.3:c.2035C>T	11	47339683	G	A	-	0	Ito et al. [Clinical]	P-Val:1						normal
NM_000256.3:c.1928-11G>A	11	47339801	C	T	-	0	Ito et al. [ExAC Only]	P-Val:0.330						normal
NM_000256.3:c.1897+25G>A	11	47341113	C	T	-	0	Ito et al. [Clinical]	P-Val:0.45						normal
NM_000256.3:c.1897+5G>A	11	47341133	C	T	-	1	Ito et al. [Clinical]	P-Val:1.43E-20						unknown disruption
NM_000256.3:c.1791-42G>A	11	47341286	C	T	-	0	Ito et al. [Clinical]	P-Val:1						normal
NM_000256.3:c.1790+5G>A	11	47341986	C	T	-	1	Ito et al. [Clinical]	P-Val:4.75E-11						unknown disruption
NM_000256.3:c.1790G>A	11	47341991	C	T	-	1	Ito et al. [Clinical]	P-Val:4.80E-14						unknown disruption
NM_000256.3:c.1789C>T	11	47341992	G	A	-	0	Ito et al. [Clinical]	P-Val:0.186						normal
NM_000256.3:c.1726G>A	11	47342055	C	T	-	0	Ito et al. [ExAC Only]	P-Val:0.124						normal
NM_000256.3:c.1721G>A	11	47342060	C	T	-	0	Ito et al. [Clinical]	P-Val:0.620						normal
NM_000256.3:c.1696T>C	11	47342085	A	G	-	0	Ito et al. [Clinical]	P-Val:1						normal
NM_000256.3:c.1671C>T	11	47342110	G	A	-	1	Ito et al. [ExAC Only]	P-Val:3.87E-17						unknown disruption
NM_000256.3:c.1664T>C	11	47342117	A	G	-	0	Ito et al. [Clinical]	P-Val:1						normal
NM_000256.3:c.1641G>A	11	47342140	C	T	-	0	Ito et al. [Clinical]	P-Val:1						normal
NM_000256.3:c.1625-7C>A	11	47342163	G	T	-	1	Ito et al. [ExAC Only]	P-Val:4.73E-12						unknown disruption
NM_000256.3:c.1625-8C>G	11	47342164	G	C	-	0	Ito et al. [ExAC Only]	P-Val:0.0322						normal
NM_000256.3:c.1625-29G>A	11	47342185	C	T	-	0	Ito et al. [Clinical]	P-Val:1						normal
NM_000256.3:c.1624+4A>T	11	47342574	T	A	-	1	Wai et al., Ito et al. [Clinical]	Ito et al. [Clinical]: P-Val:1.37E-20; Wai et al.: Upstream Skipped Exon		47342744	47342578			skip
NM_000256.3:c.1624G>C	11	47342578	C	G	-	1	Ito et al. [Clinical]	P-Val:5.71E-25						unknown disruption
NM_000256.3:c.1601C>T	11	47342601	G	A	-	0	Ito et al. [Clinical]	P-Val:0.248						normal
NM_000256.3:c.1505G>A	11	47342697	C	T	-	0	Ito et al. [Clinical]	P-Val:1						normal
NM_000256.3:c.1458-6G>A	11	47342750	C	T	-	0	Ito et al. [Clinical]	P-Val:0.216						normal
NM_000256.3:c.1458-17C>T	11	47342761	G	A	-	0	Ito et al. [Clinical]	P-Val:0.7214801						normal
NM_000256.3:c.1457+5G>C	11	47342825	C	G	-	1	Wai et al., Ito et al. [Clinical]	Ito et al. [Clinical]: P-Val:1.27E-28; Wai et al.: Upstream Skipped Exon		47342935	47342830			skip
NM_000256.3:c.1457+3G>C	11	47342827	C	G	-	1	Ito et al. [Clinical]	P-Val:5.28E-16						unknown disruption
NM_000256.3:c.1456T>G	11	47342831	A	C	-	0	Ito et al. [Clinical]	P-Val:0.358						normal
NM_000256.3:c.1397T>A	11	47342890	A	T	-	0	Ito et al. [Clinical]	P-Val:0.683						normal
NM_000256.3:c.1395G>A	11	47342892	C	T	-	0	Ito et al. [ExAC Only]	P-Val:0.135						normal
NM_000256.3:c.1351+4G>A	11	47343017	C	T	-	0	Ito et al. [ExAC Only]	P-Val:1						normal
NM_000256.3:c.1351G>C	11	47343021	C	G	-	0	Ito et al. [Clinical]	P-Val:1						normal
NM_000256.3:c.1320C>T	11	47343052	G	A	-	0	Ito et al. [Clinical]	P-Val:1						normal
NM_000256.3:c.1227-9C>A	11	47343154	G	T	-	1	Ito et al. [Clinical]	P-Val:0.000222						unknown disruption
NM_000256.3:c.1227-13G>A	11	47343158	C	T	-	1	Ito et al. [Clinical]	P-Val:5.63E-13						unknown disruption
NM_000256.3:c.1227-14C>A	11	47343159	G	T	-	1	Ito et al. [ExAC Only]	P-Val:6.57E-07						unknown disruption
NM_000256.3:c.1226+6T>C	11	47343254	A	G	-	0	Ito et al. [Clinical]	P-Val:0.334						normal
NM_000256.3:c.1224-6C>A	11	47343268	G	T	-	0	Ito et al. [Clinical]	P-Val:1						normal
NM_000256.3:c.1224-21A>G	11	47343283	T	C	-	1	Wai et al., Ellingford et al. [100K]	Ellingford et al. [100K]: cryptic splice site, intron inclusion: NM_000256.3:r.1223_1224ins1223+1_1223+20; Wai et al.: Intronic Alternative 3' Splice Site						multiple
NM_000256.3:c.1224-33G>A	11	47343295	C	T	-	0	Ito et al. [ExAC Only]	P-Val:1						normal
NM_000256.3:c.1213A>G	11	47343502	T	C	-	1	Ito et al. [Clinical]	P-Val:3.08E-08						unknown disruption
NM_000256.3:c.1101G>T	11	47343614	C	A	-	0	Ito et al. [ExAC Only]	P-Val:1						normal
NM_000256.3:c.1091-8G>A	11	47343632	C	T	-	0	Ito et al. [ExAC Only]	P-Val:1						normal
NM_000256.3:c.1091-12G>A	11	47343636	C	T	-	0	Ito et al. [ExAC Only]	P-Val:1						normal
NM_000256.3:c.1091-35C>A	11	47343659	G	T	-	0	Ito et al. [ExAC Only]	P-Val:1						normal
NM_000256.3:c.1090+49C>T	11	47346158	G	A	-	0	Ito et al. [ExAC Only]	P-Val:1						normal
NM_000256.3:c.1006A>G	11	47346291	T	C	-	0	Ito et al. [Clinical]	P-Val:1						normal
NM_000256.3:c.1000G>A	11	47346297	C	T	-	0	Ito et al. [Clinical]	P-Val:1						normal
NM_000256.3:c.999C>T	11	47346298	G	A	-	0	Ito et al. [Clinical]	P-Val:1						normal
NM_000256.3:c.960C>G	11	47346337	G	C	-	0	Ito et al. [ExAC Only]	P-Val:1						normal
NM_000256.3:c.927-9G>A	11	47346379	C	T	-	1	Ito et al. [Clinical]	P-Val:7.18E-08						unknown disruption
NM_000256.3:c.927-10C>A	11	47346380	G	T	-	1	Ito et al. [Clinical]	P-Val:7.18E-08						unknown disruption
NM_000256.3:c.926+4A>G	11	47346623	T	C	-	1	Ito et al. [Clinical]	P-Val:5.89E-17						unknown disruption
NM_000256.3:c.924G>A	11	47346629	C	T	-	0	Ito et al. [ExAC Only]	P-Val:0.05814839						normal
NM_000256.3:c.909-20C>T	11	47346664	G	A	-	0	Ito et al. [Clinical]	P-Val:0.747						normal
NM_000256.3:c.906-8T>C	11	47347037	A	G	-	1	Ito et al. [Clinical]	P-Val:1.00E-16						unknown disruption
NM_000256.3:c.853G>A	11	47347478	C	T	-	0	Ito et al. [Clinical]	P-Val:0.0648						normal
NM_000256.3:c.852-14G>T	11	47347493	C	A	-	0	Ito et al. [ExAC Only]	P-Val:1						normal
NM_000256.3:c.821+5G>A	11	47347852	C	T	-	1	Ito et al. [Clinical]	P-Val:8.95E-16						unknown disruption
NM_000256.3:c.821C>T	11	47347857	G	A	-	0	Ito et al. [ExAC Only]	P-Val:0.320						normal
NM_000256.3:c.772+43G>A	11	47348381	C	T	-	0	Ito et al. [ExAC Only]	P-Val:1						normal
NM_000256.3:c.772G>A	11	47348424	C	T	-	1	Ito et al. [Clinical]	P-Val:1.61E-07						unknown disruption
NM_000256.3:c.770A>C	11	47348426	T	G	-	1	Ito et al. [Clinical]	P-Val:3.09E-10						unknown disruption
NM_000256.3:c.758A>G	11	47348438	T	C	-	0	Ito et al. [Clinical]	P-Val:1						normal
NM_000256.3:c.710A>C	11	47348486	T	G	-	0	Ito et al. [Clinical]	P-Val:1						normal
NM_000256.3:c.659A>G	11	47348537	T	C	-	0	Ito et al. [ExAC Only]	P-Val:1						normal
NM_000256.3:c.655G>C	11	47348541	C	G	-	1	Ito et al. [Clinical]	P-Val:2.43E-32						unknown disruption
NM_000256.3:c.655G>T	11	47348541	C	A	-	1	Ito et al. [Clinical]	P-Val:1.22E-20						unknown disruption
NM_000256.3:c.655-19C>T	11	47348560	G	A	-	0	Ito et al. [ExAC Only]	P-Val:0.5370154						normal
NM_000256.3:c.654+5G>A	11	47349769	C	T	-	1	Ito et al. [Clinical]	P-Val:0.000236						unknown disruption
NM_000256.3:c.654+4G>A	11	47349770	C	T	-	0	Ito et al. [ExAC Only]	P-Val:0.05130614						normal
NM_000256.3:c.636C>G	11	47349792	G	C	-	1	Ito et al. [Clinical]	P-Val:1.97E-32						unknown disruption
NM_000256.3:c.604A>C	11	47349824	T	G	-	0	Ito et al. [Clinical]	P-Val:1						normal
NM_000256.3:c.518C>A	11	47349910	G	T	-	0	Ito et al. [Clinical]	P-Val:1						normal
NM_000256.3:c.506-10G>T	11	47349932	C	A	-	0	Ito et al. [ExAC Only]	P-Val:1						normal
NM_000256.3:c.505+6T>G	11	47350008	A	C	-	1	Ito et al. [Clinical]	P-Val:1.10E-31						unknown disruption
NM_000256.3:c.505+5G>C	11	47350009	C	G	-	1	Ito et al. [Clinical]	P-Val:2.42E-43						unknown disruption
NM_000256.3:c.504G>A	11	47350015	C	T	-	0	Ito et al. [ExAC Only]	P-Val:0.2156441						normal
NM_000256.3:c.503T>C	11	47350016	A	G	-	0	Ito et al. [Clinical]	P-Val:1						normal
NM_000256.3:c.501C>T	11	47350018	G	A	-	0	Ito et al. [Clinical]	P-Val:1						normal
NM_000256.3:c.483A>G	11	47350036	T	C	-	0	Ito et al. [Clinical]	P-Val:1						normal
NM_000256.3:c.478C>T	11	47350041	G	A	-	0	Ito et al. [Clinical]	P-Val:1						normal
NM_000256.3:c.472G>T	11	47350047	C	A	-	0	Ito et al. [Clinical]	P-Val:1						normal
NM_000256.3:c.471C>T	11	47350048	G	A	-	1	Ito et al. [Clinical]	P-Val:1.00E-16						unknown disruption
NM_000256.3:c.442G>A	11	47350077	C	T	-	1	Ito et al. [Clinical]	P-Val:1.01E-07						unknown disruption
NM_000256.3:c.407-5C>T	11	47350117	G	A	-	1	Ito et al. [Clinical]	P-Val:1.00E-16						unknown disruption
NM_000256.3:c.406+5G>C	11	47350497	C	G	-	0	Ito et al. [ExAC Only]	P-Val:0.011700						normal
NM_000256.3:c.405A>G	11	47350503	T	C	-	0	Ito et al. [Clinical]	P-Val:0.187						normal
NM_000256.3:c.290C>T	11	47351241	G	A	-	0	Ito et al. [Clinical]	P-Val:0.0594						normal
NM_000256.3:c.26-10G>A	11	47351515	C	T	-	1	Ito et al. [Clinical]	P-Val:2.58E-12						unknown disruption
NM_000256.3:c.25+3A>C	11	47352620	T	G	-	0	Ito et al. [Clinical]	P-Val:1						normal
NM_015231.1:c.1179+5G>A	11	47822082	C	T	-	1	Maddirevula et al.	Skipping; r. 888_1073del:p.(Arg296_Arg358delinsSer)		47822164	47822087			skip
NM_001144012.2:c.500G>A	11	57739039	G	A	+	1	Maddirevula et al.	Skipping; r.251_614del:p.(Ile84Serfs*4)	Strauch: Removed annotation '(p.Arg167Gln)' from ID	57738974	57739039			skip
NM_004177.4:c.115-2A>G	11	59787035	A	G	+	1	Maddirevula et al.	Skipping; r.114_215del:p.(Ile39_Lys72del)		59787037	59787136			skip
NM_001178040.1:c.675+1delinsT	11	59793515	G	T	+	1	Maddirevula et al.	Skipping; r.541_675del:p.(Ile181_Gln225del)		59793380	59793514			skip
NM_016464.4:c.377-3C>G	11	61368594	C	G	+	1	Maddirevula et al.	Skipping; r.376_377ins377-1_377_2;p.(Ala126Glufs*15)	Strauch: Excluded from variant effect analysis - last exon of transcript					skip
NM_130799.2:c.1050-3C>G	11	64805773	G	C	-	1	Wai et al.	Intron Retention						retention
NM_001099409.1:c.4004-1G>A	11	65589935	G	A	+	1	Maddirevula et al.	Skipping; r.4004_4059del:p.(Gly1335Alafs*30)		65589936	65589991			skip
NM_024649.4:c.124+1G>A	11	66511090	G	A	+	1	Maddirevula et al.	Skipping; r.125_159del:p.(A42AfsX44)		66511013	66511089			skip
NM_024649.4:c.592-21A>T	11	66519596	A	T	+	0	Ellingford et al. [100K]							normal
NM_024649.1:c.951+58C>T	11	66523634	C	T	+	1	Maddirevula et al. [PM19858128]	Retention; r.951_952ins951+1_951+58 p.(G318Vfs*62)						retention
NM_024649.4:c.1110+329C>T	11	66524211	C	T	+	1	Maddirevula et al. [PM19858128]	Retention; r.951_952ins951+1_951+147:p.(G318VfsX35)						retention
NM_006946.2:c.4150C>A	11	66696405	G	T	-	0	Wai et al.							normal
NM_007103.3:c.1080G>A	11	67611569	G	A	+	1	Wai et al.	Upstream Skipped Exon		67611403	67611569			skip
NM_002335.2:c.1413-7T>A	11	68389874	T	A	+	0	Ellingford et al. [100K]							normal
NM_002335.3:c.1585G>T	11	68403483	G	T	+	0	Leman et al.							normal
NM_016401.3:c.539+3A>G	11	86344724	A	G	+	1	Wai et al.	Upstream Skipped Exon		86344603	86344721			skip
NM_000051.3:c.2922-2A>T	11	108271249	A	T	+	1	MutSpliceDB	Intron inclusion between exons 19 & 20						retention
NM_001931.4:c.975G>C	11	112037460	G	C	+	1	Maddirevula et al.	Skipping; r.788_975del:p.(Phe264Glyfs*32)		112037273	112037460			skip
NM_003002.2:c.314+5G>A	11	112089016	G	A	+	1	Wai et al.	Upstream Skipped Exon		112088867	112089011			skip
NM_004064.4:c.475+1G>A	12	12718315	G	A	+	1	MutSpliceDB	Intron inclusion between exons 1 & 2						retention
NM_004572.3:c.337-2A>T	12	32878545	T	A	-	1	Wai et al.	Downstream Skipped Exon		32878543	32877846			skip
NM_000277.1:c.1066-11G>A	12	102843790	C	T	-	1	Maddirevula et al.	Skipping; r.1065_1066insGGCCTACAG;p.(Gln355_Tyr356insGlyLeuGln)		102843779	102843646			skip
NM_001082538.2:c.342-2A>G	12	110626360	A	G	+	1	Maddirevula et al. [PM22693042 ]	Skipping; r.342_397del:p.(Gly115Lysfs*8)		110626362	110626492			skip
NM_015335.4:c.2570-4_2574del	12	115997226	AACTGCTAAA	A	-	1	Wai et al.	Exonic Alternative 3' Splice Site	Strauch: Original position annotation is 1bp off					alternative acceptor
NM_001206999.1:c.1111+1G>A	12	119822819	C	T	-	1	Maddirevula et al. [PM27503289 ]	Skipping; r.1058_1111del:p.(Gly353_Ser371delinsAla)	Strauch: Removed annotation 'p.(Gly353_371delinsAla)' from ID	119822973	119822820			skip
NM_001206999.1:c.753+3A>T	12	119832768	T	A	-	1	Maddirevula et al. [PM27503289]	Skipping; r.660_753del;p.(Asp221*)	Strauch: Removed annotation 'p.(Asp221*)' from ID	119832864	119832771			skip
NM_024809.3:c.1506-2A>G	12	123699702	A	G	+	1	Maddirevula et al. [PM21462283]	Skipping; r.1506_1612del:1505_1506ins1506-104_1506-2		123699704	123699810			skip
NM_018451.3:c.3302-1G>C	13	24885671	C	G	-	1	Maddirevula et al. [PM20522431]	Skipping; r.3302_3366del:p.(Asn1102Cysfs*8);r.3302_3477del;p.(Asn1102Glyfs*5);r.3217_3366del:p.(Asn1073_Gln1122del)		24885670	24885606			skip
NM_016529.4:c.322-1G>T	13	25530561	G	T	+	1	Maddirevula et al.	Skipping; r.222_322del:p.?		25530562	25530660			skip
NM_000059.3:c.-40+1G>A	13	32315668	G	A	+	1	Leman et al. [PM24395671]	Use of a cryptic site 99 nt upstream from 5' ss			32315667		32315568	alternative donor
NM_000059.3:c.-39-9_-39-7del	13	32316413	GTTT	T	+	0	Leman et al. [PM17011978]							normal
NM_000059.3:c.-39-5del	13	32316417	TG	G	+	0	Leman et al.							normal
NM_000059.3:c.-39-1G>A	13	32316421	G	A	+	1	Leman et al.	Exon 2 and exon 2and 3 skipped						skip
NM_000059.3:c.-11C>T	13	32316450	C	T	+	0	Houdayer et al.	No change	Materials, Methods: PAXgene					normal
NM_000059.3:c.62A>G	13	32316522	A	G	+	0	Houdayer et al.	No change	Materials, Methods: PAXgene, LCL with puromycin					normal
NM_000059.3:c.67G>A	13	32316527	G	A	+	1	Leman et al.	Use of a cryptic site 4 nt upstream from 5' ss			32316527		32316523	alternative donor
NM_000059.3:c.67+1G>A	13	32316528	G	A	+	1	Leman et al. [PM17011978]	exon 2 skipped		32316422	32316527			skip
NM_000059.3:c.67+1G>T	13	32316528	G	T	+	1	Leman et al. [Houdayer et al.], Houdayer et al.	Exon 2 skipped	Materials, Methods: LCL with puromycin	32316422	32316527			skip
NM_000059.3:c.67+2T>C	13	32316529	T	C	+	1	Leman et al. [Houdayer et al.], Houdayer et al.	Exon 2 skipped	Materials, Methods: PAXgene	32316422	32316527			skip
NM_000059.3:c.67+3A>G	13	32316530	A	G	+	1	Leman et al.	Exon 2 skipped and exon 2 and 3 skipped						skip
NM_000059.3:c.67+4T>C	13	32316531	T	C	+	0	Leman et al.							normal
NM_000059.3:c.68-7del	13	32319070	TA	A	+	0	Leman et al. [Houdayer et al.], Houdayer et al.	No change	Materials, Methods: PAXgene, Minigene; Strauch: Multiple IDs: Leman et al. [Houdayer et al.]: NM_000059.3:c.68-7del; Houdayer et al.: NM_000059.3:c.68-7delT					normal
NM_000059.3:c.68-7T>A	13	32319070	T	A	+	1	Leman et al. [Houdayer et al.]	Exon 3 skipped		32319077	32319325			skip
NM_000059.3:c.79A>G	13	32319088	A	G	+	0	Wai et al., Houdayer et al.	No change	Materials, Methods: PAXgene					normal
NM_000059.3:c.167A>C	13	32319176	A	C	+	0	Wai et al.							normal
NM_000059.3:c.213T>C	13	32319222	T	C	+	0	Houdayer et al.	No change	Materials, Methods: PAXgene					normal
NM_000059.3:c.223G>C	13	32319232	G	C	+	0	Wai et al., Houdayer et al.	No change	Materials, Methods: PAXgene, Minigene					normal
NM_000059.3:c.280C>T	13	32319289	C	T	+	0	Wai et al.							normal
NM_000059.3:c.316+5G>A	13	32319330	G	A	+	1	Leman et al. [PM21769658]	exon 3 skipped		32319077	32319325			skip
NM_000059.3:c.316+5G>C	13	32319330	G	C	+	1	Leman et al. [Houdayer et al.], Houdayer et al.	Exon 3 skipped	Materials, Methods: PAXgene , Minigene LCL with puromycin	32319077	32319325			skip
NM_000059.3:c.316+6T>C	13	32319331	T	C	+	1	Leman et al.	Exon 3 skipped		32319077	32319325			skip
NM_000059.3:c.317-12G>A	13	32325064	G	A	+	0	Leman et al.							normal
NM_000059.3:c.425G>T	13	32325184	G	T	+	1	Leman et al. [PM21638052]	exon 4 skipped		32325076	32325184			skip
NM_000059.3:c.425+33A>G	13	32325217	A	G	+	0	Houdayer et al.	No change	Materials, Methods: PAXgene, LCL with puromycin					normal
NM_000059.3:c.426-24G>A	13	32326077	G	A	+	0	Houdayer et al.	No change	Materials, Methods: LCL with puromycin					normal
NM_000059.3:c.426-12_426-8del	13	32326089	GTTTTA	A	+	1	Leman et al. [PM20215541, PM19070627, PM21394826]	exon 5 skipped		32326101	32326150			skip
NM_000059.3:c.426-2A>T	13	32326099	A	T	+	1	Leman et al. [Houdayer et al.], Houdayer et al.	Exon 5 skipped	Materials, Methods: lymphocytes without puromycin	32326101	32326150			skip
NM_000059.3:c.433_435delGTT	13	32326108	GTTC	C	+	0	Houdayer et al.	No change	Materials, Methods: PAXgene					normal
NM_000059.3:c.441A>G	13	32326116	A	G	+	0	Wai et al.							normal
NM_000059.3:c.467A>G	13	32326142	A	G	+	1	Houdayer et al.	use of the 5' de novo site 9nt upstream from the wild type 5'ss	Materials, Methods: LCL with puromycin; Strauch: Changed observation to 9nt ustream (from 10nt upsteam in the original publication)		32326150		32326141	alternative donor
NM_000059.3:c.470_474del	13	32326145	AGTCAG	G	+	1	Leman et al. [PM20215541]	exon 5 skipped		32326101	32326150			skip
NM_000059.3:c.473C>T	13	32326148	C	T	+	1	Leman et al. [PM20215541]	exon 5 skipped		32326101	32326150			skip
NM_000059.3:c.475G>A	13	32326150	G	A	+	1	Leman et al. [PM18489799]	exon 5 skipped		32326101	32326150			skip
NM_000059.3:c.475+1G>A	13	32326151	G	A	+	1	Leman et al. [PM23451180]	exon 5 skipped		32326101	32326150			skip
NM_000059.3:c.475+3A>G	13	32326153	A	G	+	1	Leman et al.	Exon 5 skipped		32326101	32326150			skip
NM_000059.3:c.475+3A>T	13	32326153	A	T	+	1	Leman et al.	Exon 5 skipped		32326101	32326150			skip
NM_000059.3:c.475+4del	13	32326154	TG	G	+	1	Wai et al.	Upstream Skipped Exon	Strauch: Original position annotation is 1bp off	32326101	32326150			skip
NM_000059.3:c.475+8dup	13	32326158	T	TT	+	0	Leman et al. [Houdayer et al.], Houdayer et al.	No change	Materials, Methods: PAXgene					normal
NM_000059.3:c.475+26T>C	13	32326176	T	C	+	0	Houdayer et al.	No change	Materials, Methods: PAXgene					normal
NM_000059.3:c.476-24A>G	13	32326218	A	G	+	0	Houdayer et al.	No change	Materials, Methods: LCL with puromycin					normal
NM_000059.3:c.476-9dup	13	32326233	T	TT	+	0	Leman et al. [Houdayer et al.], Houdayer et al.	No change	Materials, Methods: PAXgene					normal
NM_000059.3:c.476-3C>A	13	32326239	C	A	+	1	Leman et al.	Exon 5 and 6 skipped						skip
NM_000059.3:c.476-2A>G	13	32326240	A	G	+	1	Leman et al. [PM23451180, PM18489799]	exon 5 skipped and exons 5, 6 skipped	Variant with different raported splicing effect					skip
NM_000059.3:c.506A>G	13	32326272	A	G	+	0	Wai et al., Houdayer et al.	No change	Materials, Methods: PAXgene					normal
NM_000059.3:c.516G>A	13	32326282	G	A	+	1	Leman et al. [PM19267246]	exon 6 skipped and exons 5, 6 skipped						skip
NM_000059.3:c.516+1G>A	13	32326283	G	A	+	1	Leman et al. [PM12759930]	exon 6 skipped and exons 5, 6 skipped						skip
NM_000059.3:c.516+1G>T	13	32326283	G	T	+	1	Leman et al. [PM21394826]	Use of a cryptic site 39 nt upstream from 5' ss and exon 6 skipped and exons 6, 7 skipped						multiple
NM_000059.3:c.516+2T>C	13	32326284	T	C	+	1	Leman et al. [Houdayer et al.], Houdayer et al.	Exon 6 skipped	Materials, Methods: PAXgene	32326242	32326282			skip
NM_000059.3:c.516+4_516+5del	13	32326286	AAT	T	+	1	Leman et al.	Exon 6 and exon 5 and 6 skipped						skip
NM_000059.3:c.516+14C>T	13	32326296	C	T	+	0	Houdayer et al.	No change	Materials, Methods: PAXgene, Minigene					normal
NM_000059.3:c.516+21A>T	13	32326303	A	T	+	0	Houdayer et al.	No change	Materials, Methods: LCL with puromycin					normal
NM_000059.3:c.517-19C>T	13	32326480	C	T	+	0	Houdayer et al.	No change	Materials, Methods: LCL with puromycin					normal
NM_000059.3:c.517-2A>G	13	32326497	A	G	+	1	Leman et al. [Houdayer et al.], Houdayer et al.	Exon 7 skipped	Materials, Methods: PAXgene	32326499	32326613			skip
NM_000059.3:c.517-1G>A	13	32326498	G	A	+	1	Leman et al. [PM21735045]	exon 7 skipped		32326499	32326613			skip
NM_000059.3:c.517G>T	13	32326499	G	T	+	1	Leman et al. [PM22962691]	exon 7 skipped		32326499	32326613			skip
NM_000059.3:c.518del	13	32326500	GT	T	+	0	Leman et al. [PM23983145]							normal
NM_000059.3:c.518G>T	13	32326500	G	T	+	0	Leman et al. [PM23983145, PM20215541]		Variant with different raported splicing effect					normal
NM_000059.3:c.520C>T	13	32326502	C	T	+	1	Wai et al.	Upstream Skipped Exon	Strauch: Effect annotation was corrected to be upstream (coordinated with original authors)	32326499	32326613			skip
NM_000059.3:c.521G>A	13	32326503	G	A	+	0	Houdayer et al.	No change	Materials, Methods: PAXgene					normal
NM_000059.3:c.573T>C	13	32326555	T	C	+	0	Houdayer et al.	No change	Materials, Methods: PAXgene					normal
NM_000059.3:c.598A>G	13	32326580	A	G	+	0	Wai et al.							normal
NM_000059.3:c.617C>G	13	32326599	C	G	+	1	Houdayer et al.	Partial exon 7 skipping	Materials, Methods: PAXgene, Minigene	32326499	32326613			skip
NM_000059.3:c.631G>A	13	32326613	G	A	+	1	Leman et al.	Exon 7 skipped		32326499	32326613			skip
NM_000059.3:c.631+2T>G	13	32326615	T	G	+	1	Leman et al. [PM11185744]	exon 7 skipped		32326499	32326613			skip
NM_000059.3:c.631+3A>G	13	32326616	A	G	+	1	Leman et al. [Houdayer et al.], Houdayer et al.	Exon 7 skipped	Materials, Methods: LCL with or without puromycin	32326499	32326613			skip
NM_000059.3:c.631+4A>G	13	32326617	A	G	+	1	Leman et al. [PM20455026]	exon 7 skipped		32326499	32326613			skip
NM_000059.3:c.631+25C>T	13	32326638	C	T	+	0	Houdayer et al.	No change	Materials, Methods: PAXgene					normal
NM_000059.3:c.632-69T>C	13	32329374	T	C	+	0	Houdayer et al.	No change	Materials, Methods: PAXgene					normal
NM_000059.3:c.632-9A>G	13	32329434	A	G	+	0	Leman et al. [Houdayer et al.], Houdayer et al.	No change	Materials, Methods: LCL with puromycin					normal
NM_000059.3:c.632-3C>G	13	32329440	C	G	+	1	Wai et al., Leman et al. [Houdayer et al.], Houdayer et al.	Leman et al. [Houdayer et al.]: Use of a cryptic site 2 nt upstream from 3' ss; Wai et al.: Intronic Alternative 3' Splice Site; Houdayer et al.: Use of a de novo site 3nt upstream from 3'ss	Materials, Methods: LCL without puromycin; Strauch: Variant effect assumed to be 2nt	32329443		32329441		alternative acceptor
NM_000059.3:c.632-1G>A	13	32329442	G	A	+	1	Leman et al. [PM16211554]	exon 8 skipped		32329443	32329492			skip
NM_000059.3:c.633C>T	13	32329444	C	T	+	0	Leman et al. [Houdayer et al.], Houdayer et al.	No change	Materials, Methods: LCL with puromycin					normal
NM_000059.3:c.680C>T	13	32329491	C	T	+	0	Leman et al. [PM24123850]							normal
NM_000059.3:c.681+1G>A	13	32329493	G	A	+	1	Wai et al.	Triple Skipped Exon upstream and downstream						skip
NM_000059.3:c.681+4A>G	13	32329496	A	G	+	1	Leman et al. [Houdayer et al.], Houdayer et al.	Leman et al. [Houdayer et al.]: Use of a cryptic site 4 nt downstream from 5' ss; Houdayer et al.: Use of a de novo site 4nt downstream from 5'ss	Materials, Methods: LCL without puromycin		32329492		32329496	alternative donor
NM_000059.3:c.681+7A>T	13	32329499	A	T	+	0	Leman et al. [Houdayer et al.], Houdayer et al.	No change	Materials, Methods: PAXgene, Minigene					normal
NM_000059.3:c.682-12_682-11del	13	32330907	TAA	A	+	0	Leman et al. [PM21394826, PM18824701]							normal
NM_000059.3:c.682-12del	13	32330907	TA	A	+	0	Leman et al. [Houdayer et al.], Houdayer et al.	No change	Materials, Methods: PAXgene; Strauch: Multiple IDs: Leman et al. [Houdayer et al.]: NM_000059.3:c.682-12del; Houdayer et al.: NM_000059.3:c.682-12delT					normal
NM_000059.3:c.682-9T>C	13	32330910	T	C	+	0	Leman et al. [Houdayer et al.], Houdayer et al.	No change	Materials, Methods: PAXgene					normal
NM_000059.3:c.682-4G>C	13	32330915	G	C	+	0	Leman et al.							normal
NM_000059.3:c.682-2A>C	13	32330917	A	C	+	1	Leman et al. [PM24607278]	Use of a cryptic site 73 nt downstream of 3' ss and exon 9 skipped						multiple
NM_000059.3:c.682-2A>G	13	32330917	A	G	+	1	Leman et al. [PM24123850]	Use of a cryptic site 73 nt downstream of 3' ss and exon 9 skipped						multiple
NM_000059.3:c.730G>A	13	32330967	G	A	+	0	Houdayer et al.	No change	Materials, Methods: PAXgene					normal
NM_000059.3:c.772C>A	13	32331009	C	A	+	0	Wai et al.							normal
NM_000059.3:c.793+1G>C	13	32331031	G	C	+	1	Leman et al.	Exon 9 skipped		32330919	32331030			skip
NM_000059.3:c.793+46G>A	13	32331076	G	A	+	0	Houdayer et al.	No change	Materials, Methods: LCL with puromycin					normal
NM_000059.3:c.794-11T>C	13	32332261	T	C	+	0	Leman et al. [Houdayer et al.], Houdayer et al.	No change	Materials, Methods: LCL with puromycin					normal
NM_000059.3:c.794-5_794-4insT	13	32332267	A	AT	+	0	Leman et al. [PM12759930]							normal
NM_000059.3:c.1127T>G	13	32332605	T	G	+	0	Wai et al.	Normal (single exon RT-PCR)						normal
NM_000059.3:c.1151C>T	13	32332629	C	T	+	0	Houdayer et al.	No change	Materials, Methods: PAXgene					normal
NM_000059.3:c.1241T>G	13	32332719	T	G	+	0	Houdayer et al.	No change	Materials, Methods: PAXgene					normal
NM_000059.3:c.1291A>C	13	32332769	A	C	+	0	Wai et al.							normal
NM_000059.3:c.1395A>C	13	32332873	A	C	+	0	Houdayer et al.	No change	Materials, Methods: PAXgene, Minigene					normal
NM_000059.3:c.1480G>A	13	32332958	G	A	+	0	Wai et al.	Normal (single exon RT-PCR)						normal
NM_000059.3:c.1514T>C	13	32332992	T	C	+	0	Houdayer et al.	No change	Materials, Methods: PAXgene					normal
NM_000059.3:c.1666A>G	13	32333144	A	G	+	0	Houdayer et al.	No change	Materials, Methods: PAXgene					normal
NM_000059.3:c.1792A>G	13	32333270	A	G	+	0	Houdayer et al.	No change	Materials, Methods: PAXgene					normal
NM_000059.3:c.1804G>A	13	32333282	G	A	+	0	Wai et al.							normal
NM_000059.3:c.1910-51G>T	13	32336214	G	T	+	0	Houdayer et al.	No change	Materials, Methods: PAXgene					normal
NM_000059.3:c.1936A>C	13	32336291	A	C	+	0	Wai et al.							normal
NM_000059.3:c.2803G>C	13	32337158	G	C	+	0	Wai et al.							normal
NM_000059.3:c.2810A>C	13	32337165	A	C	+	0	Wai et al.							normal
NM_000059.3:c.3032C>G	13	32337387	C	G	+	0	Wai et al.							normal
NM_000059.3:c.3073A>G	13	32337428	A	G	+	0	Wai et al.							normal
NM_000059.3:c.6841+1del	13	32341197	GT	T	+	1	Leman et al. [Houdayer et al.], Houdayer et al.	Exon 11 skipped	Materials, Methods: LCL with puromycin; Strauch: Multiple IDs: Leman et al. [Houdayer et al.]: NM_000059.3:c.6841+1del; Houdayer et al.: NM_000059.3:c.6841+1delG	32336265	32341196			skip
NM_000059.3:c.6935A>T	13	32344651	A	T	+	0	Leman et al. [Houdayer et al.], Houdayer et al.	No change	Materials, Methods: Stimulated T lymphocytes with puromycin					normal
NM_000059.3:c.6937+1G>T	13	32344654	G	T	+	0	Wai et al.							normal
NM_000059.3:c.6937+74C>G	13	32344727	C	G	+	0	Houdayer et al.	No change	Materials, Methods: PAXgene					normal
NM_000059.3:c.6938-26T>C	13	32346801	T	C	+	0	Houdayer et al.	No change	Materials, Methods: PAXgene					normal
NM_000059.3:c.6938-9_6938-6del	13	32346818	GTTTC	C	+	0	Leman et al. [PM17011978]							normal
NM_000059.3:c.6938-4C>T	13	32346823	C	T	+	0	Wai et al.							normal
NM_000059.3:c.6938-3T>C	13	32346824	T	C	+	0	Leman et al. [PM21638052]							normal
NM_000059.3:c.7006C>T	13	32346895	C	T	+	0	Leman et al.							normal
NM_000059.3:c.7007G>A	13	32346896	G	A	+	1	Leman et al. [Houdayer et al.], Houdayer et al.	Leman et al. [Houdayer et al.]: Exon 13 and exon 12 and 13 skipped; Houdayer et al.: Exons 12 and 13 skipped (increase of alternative splicing)	Materials, Methods: PAXgene					multiple
NM_000059.3:c.7007G>C	13	32346896	G	C	+	1	Leman et al. [Houdayer et al.], Houdayer et al.	Leman et al. [Houdayer et al.]: Exon 12 and 13 skipped; Houdayer et al.: Exons 12 and 13 skipped (increase of alternative splicing)	Materials, Methods: LCL without puromycin					multiple
NM_000059.3:c.7007+1G>C	13	32346897	G	C	+	1	Leman et al. [Houdayer et al.], Houdayer et al.	Leman et al. [Houdayer et al.]: Exon 13 and exon 12 and 13 skipped; Houdayer et al.: Exon 13 skipped	Materials, Methods: LCL with puromycin					skip
NM_000059.3:c.7007+34A>G	13	32346930	A	G	+	0	Houdayer et al.	No change	Materials, Methods: LCL with puromycin					normal
NM_000059.3:c.7008-62A>G	13	32354799	A	G	+	0	Houdayer et al.	No change	Materials, Methods: PAXgene					normal
NM_000059.3:c.7008-44A>G	13	32354817	A	G	+	0	Houdayer et al.	No change	Materials, Methods: LCL with puromycin					normal
NM_000059.3:c.7008-44A>T	13	32354817	A	T	+	0	Houdayer et al.	No change	Materials, Methods: PAXgene					normal
NM_000059.3:c.7008-2A>G	13	32354859	A	G	+	1	Leman et al. [PM17011978]	exon 14 skipped		32354861	32355288			skip
NM_000059.3:c.7008-2A>T	13	32354859	A	T	+	1	Leman et al. [Houdayer et al.], Houdayer et al.	Leman et al. [Houdayer et al.]: Use of a cryptic site 10 nt upstream from 3' ss; Houdayer et al.: Use of a cryptic site 10nt downstream from 3'ss	Materials, Methods: PAXgene; Strauch: Variant effect assumed to be downstream	32354861		32354871		alternative acceptor
NM_000059.3:c.7017G>C	13	32354870	G	C	+	0	Houdayer et al.	No change	Materials, Methods: PAXgene, LCL without puromycin					normal
NM_000059.3:c.7021C>T	13	32354874	C	T	+	0	Wai et al.							normal
NM_000059.3:c.7053A>T	13	32354906	A	T	+	0	Houdayer et al.	No change	Materials, Methods: PAXgene					normal
NM_000059.3:c.7242A>T	13	32355095	A	T	+	0	Houdayer et al.	No change	Materials, Methods: LCL with puromycin					normal
NM_000059.3:c.7319A>G	13	32355172	A	G	+	0	Houdayer et al.	No change	Materials, Methods: PAXgene, LCL without puromycin					normal
NM_000059.3:c.7435+6G>A	13	32355294	G	A	+	0	Leman et al.							normal
NM_000059.3:c.7435+8A>G	13	32355296	A	G	+	0	Leman et al. [PM24123850]							normal
NM_000059.3:c.7435+14A>G	13	32355302	A	G	+	0	Houdayer et al.	No change	Materials, Methods: LCL with puromycin					normal
NM_000059.3:c.7436-4A>T	13	32356424	A	T	+	0	Leman et al.							normal
NM_000059.3:c.7436-2A>G	13	32356426	A	G	+	1	Leman et al. [Houdayer et al.], Houdayer et al.	Leman et al. [Houdayer et al.]: Use of a cryptic site 13 nt downstream from 3' ss; Houdayer et al.: Use of a cryptic site 13nt downstream from 3'ss	Materials, Methods: LCL without puromycin	32356428		32356441		alternative acceptor
NM_000059.3:c.7436-2A>T	13	32356426	A	T	+	1	Leman et al. [Houdayer et al.], Houdayer et al.	Leman et al. [Houdayer et al.]: Use of a cryptic site 13 nt downstream from 3' ss; Houdayer et al.: Use of a cryptic site 13nt downstream from 3'ss	Materials, Methods: several experiments for the same mutation: lymphocytes without puromycin, LCL with puromycin	32356428		32356441		alternative acceptor
NM_000059.3:c.7463G>A	13	32356455	G	A	+	0	Houdayer et al.	No change	Materials, Methods: PAXgene, Minigene					normal
NM_000059.3:c.7504C>T	13	32356496	C	T	+	0	Houdayer et al.	No change	Materials, Methods: PAXgene					normal
NM_000059.3:c.7505G>A	13	32356497	G	A	+	0	Houdayer et al.	No change	Materials, Methods: PAXgene					normal
NM_000059.3:c.7559G>A	13	32356551	G	A	+	0	Houdayer et al.	No change	Materials, Methods: PAXgene					normal
NM_000059.3:c.7586G>A	13	32356578	G	A	+	0	Houdayer et al.	No change	Materials, Methods: LCL with puromycin					normal
NM_000059.3:c.7610A>G	13	32356602	A	G	+	0	Wai et al.							normal
NM_000059.3:c.7617G>A	13	32356609	G	A	+	0	Leman et al. [Houdayer et al.], Houdayer et al.	No change	Materials, Methods: LCL with puromycin					normal
NM_000059.3:c.7617+1G>A	13	32356610	G	A	+	1	Leman et al. [PM18712473, PM18006916, PM24123850]	exon 15 skipped		32356428	32356609			skip
NM_000059.3:c.7617+1G>T	13	32356610	G	T	+	1	Leman et al. [Houdayer et al.], Houdayer et al.	Exon 15 skipped	Materials, Methods: LCL without puromycin	32356428	32356609			skip
NM_000059.3:c.7617+2T>G	13	32356611	T	G	+	1	Leman et al. [PM18693280]	exon 15 skipped		32356428	32356609			skip
NM_000059.3:c.7617+14_7617+15delTA	13	32356623	TAC	C	+	0	Houdayer et al.	No change	Materials, Methods: LCL with puromycin					normal
NM_000059.3:c.7618-1G>A	13	32357741	G	A	+	1	Leman et al. [PM21394826]	Use of a cryptic site 45 nt downstream from 3' ss and exon 16 skipped						multiple
NM_000059.3:c.7632C>T	13	32357756	C	T	+	0	Houdayer et al.	No change	Materials, Methods: PAXgene					normal
NM_000059.3:c.7683G>A	13	32357807	G	A	+	0	Houdayer et al.	No change	Materials, Methods: PAXgene, Minigene					normal
NM_000059.3:c.7795_7797delGAA	13	32357919	GAAT	T	+	0	Houdayer et al.	No change	Materials, Methods: PAXgene					normal
NM_000059.3:c.7805G>C	13	32357929	G	C	+	1	Leman et al. [Houdayer et al.], Houdayer et al.	Leman et al. [Houdayer et al.]: Exon 16 skipped and use of a cryptic site 10 nt upstream from 3' ss; Houdayer et al.: Exon 16 skipped and loss of the 10 last bases of exon 16	Materials, Methods: PAXgene LCL with puromycin					multiple
NM_000059.3:c.7805+6C>G	13	32357935	C	G	+	0	Leman et al. [Houdayer et al.], Houdayer et al.	No change	Materials, Methods: PAXgene					normal
NM_000059.3:c.7806-40A>G	13	32362483	A	G	+	0	Houdayer et al.	No change	Materials, Methods: PAXgene, Minigene					normal
NM_000059.3:c.7806-15delC	13	32362508	CT	T	+	0	Houdayer et al.	No change	Materials, Methods: LCL without puromycin					normal
NM_000059.3:c.7806-9T>G	13	32362514	T	G	+	1	Leman et al. [PM17657584]	Use of a cryptic site 69 nt downstream from 3' ss and exon 17 skipped						multiple
NM_000059.3:c.7806-2A>G	13	32362521	A	G	+	1	Leman et al. [Houdayer et al.], Houdayer et al.	Leman et al. [Houdayer et al.]: Use of a cryptic site 20 nt downstream from 3' ss; Houdayer et al.: Use of a cryptic site 20nt downstream from 3'ss	Materials, Methods: LCL with puromycin	32362523		32362543		alternative acceptor
NM_000059.3:c.7807G>C	13	32362524	G	C	+	0	Leman et al. [Houdayer et al.], Houdayer et al.	No change	Materials, Methods: PAXgene					normal
NM_000059.3:c.7820C>T	13	32362537	C	T	+	0	Houdayer et al.	No change	Materials, Methods: PAXgene					normal
NM_000059.3:c.7822C>G	13	32362539	C	G	+	0	Wai et al.							normal
NM_000059.3:c.7928C>G	13	32362645	C	G	+	0	Houdayer et al.	No change	Materials, Methods: PAXgene, Minigene, LCL without puromycin					normal
NM_000059.3:c.7933A>G	13	32362650	A	G	+	0	Houdayer et al.	No change	Materials, Methods: LCL with puromycin					normal
NM_000059.3:c.7954_7956delGTG	13	32362671	GTGC	C	+	0	Houdayer et al.	No change	Materials, Methods: PAXgene					normal
NM_000059.3:c.7975A>G	13	32362692	A	G	+	1	Leman et al. [Houdayer et al.], Houdayer et al.	Leman et al. [Houdayer et al.]: Exon 17 skipped and exon 17 and 18 skipped; Houdayer et al.: Exon 17 skipping of low intensity	Materials, Methods: PAXgene					skip
NM_000059.3:c.7976G>A	13	32362693	G	A	+	1	Leman et al. [PM18451181, PM12624152]	exon 17 skipped		32362523	32362693			skip
NM_000059.3:c.7976G>C	13	32362693	G	C	+	1	Leman et al.	Exon 17 skipped		32362523	32362693			skip
NM_000059.3:c.7976+3_7976+4del	13	32362696	AAG	G	+	1	Leman et al. [PM21638052]	exon 17 skipped		32362523	32362693			skip
NM_000059.3:c.7976+5G>T	13	32362698	G	T	+	0	Leman et al. [PM24123850]							normal
NM_000059.3:c.7976+23C>T	13	32362716	C	T	+	0	Houdayer et al.	No change	Materials, Methods: LCL with puromycin					normal
NM_000059.3:c.7976+35C>A	13	32362728	C	A	+	0	Houdayer et al.	No change	Materials, Methods: PAXgene, LCL with puromycin					normal
NM_000059.3:c.7977-7C>G	13	32363172	C	G	+	1	Leman et al. [Houdayer et al.], Houdayer et al.	Leman et al. [Houdayer et al.]: Exon 18 skipped and use of cryptic site 7 nt upstream from 3' ss; Houdayer et al.: Exon 18 skipped (inframe) and use of a de novo site 7nt upstream from 3'ss	Materials, Methods: PAXgene, Minigene, LCL without puromycin					multiple
NM_000059.3:c.7977-6T>G	13	32363173	T	G	+	1	Leman et al.	Exon 18 skipped		32363179	32363533			skip
NM_000059.3:c.7977-4_7977-3del	13	32363175	TTA	A	+	0	Leman et al. [PM16619214]							normal
NM_000059.3:c.7977-1G>C	13	32363178	G	C	+	1	Leman et al. [PM16211554]	exon 18 skipped and exons 17, 18 skipped						skip
NM_000059.3:c.7994A>G	13	32363196	A	G	+	0	Houdayer et al.	No change	Materials, Methods: LCL with puromycin					normal
NM_000059.3:c.8023A>G	13	32363225	A	G	+	1	Houdayer et al.	Use of the 5' de novo site, 309bp upstream from the wild type 5'ss	Materials, Methods: PAXgene, Minigene		32363533		32363224	alternative donor
NM_000059.3:c.8057T>C	13	32363259	T	C	+	0	Houdayer et al.	No change	Materials, Methods: LCL with puromycin					normal
NM_000059.3:c.8162T>G	13	32363364	T	G	+	0	Houdayer et al.	No change	Materials, Methods: PAXgene, Minigene					normal
NM_000059.3:c.8167G>C	13	32363369	G	C	+	0	Houdayer et al.	No change	Materials, Methods: stimulated T lymphocytes with puromycin					normal
NM_000059.3:c.8168A>G	13	32363370	A	G	+	1	Houdayer et al.	Use of the 5' de novo site, 164 bp upstream from the wild type 5'ss	Materials, Methods: PAXgene		32363533		32363369	alternative donor
NM_000059.3:c.8168A>T	13	32363370	A	T	+	0	Houdayer et al.	No change	Materials, Methods: PAXgene					normal
NM_000059.3:c.8182G>A	13	32363384	G	A	+	0	Houdayer et al.	No change	Materials, Methods: PAXgene, LCL with puromycin					normal
NM_000059.3:c.8192A>G	13	32363394	A	G	+	0	Wai et al.							normal
NM_000059.3:c.8258T>C	13	32363460	T	C	+	0	Wai et al.							normal
NM_000059.3:c.8331G>A	13	32363533	G	A	+	1	Leman et al. [PM20215541]	exon 18 skipped		32363179	32363533			skip
NM_000059.3:c.8331+2T>C	13	32363535	T	C	+	0	Wai et al.							normal
NM_000059.3:c.8331+22G>C	13	32363555	G	C	+	0	Houdayer et al.	No change	Materials, Methods: PAXgene, Minigene					normal
NM_000059.3:c.8332-54T>G	13	32370348	T	G	+	0	Houdayer et al.	No change	Materials, Methods: PAXgene, Minigene					normal
NM_000059.3:c.8332-1G>A	13	32370401	G	A	+	1	Leman et al. [PM21735045]	Use of a cryptic site 14 nt downstream from 3' ss		32370402		32370416		alternative acceptor
NM_000059.3:c.8378G>T	13	32370448	G	T	+	1	Wai et al.	Downstream Skipped Exon		32370402	32370557			skip
NM_000059.3:c.8386C>T	13	32370456	C	T	+	0	Houdayer et al.	No change	Materials, Methods: PAXgene					normal
NM_000059.3:c.8460A>C	13	32370530	A	C	+	0	Houdayer et al.	No change	Materials, Methods: PAXgene					normal
NM_000059.3:c.8460A>G	13	32370530	A	G	+	0	Houdayer et al.	No change	Materials, Methods: PAXgene, Minigene					normal
NM_000059.3:c.8486A>G	13	32370556	A	G	+	1	Wai et al., Leman et al. [Houdayer et al.], Houdayer et al.	Leman et al. [Houdayer et al.]: Exon 19 skipped; Wai et al.: Upstream Skipped Exon; Houdayer et al.: Exon 19 skipped (inframe)	Materials, Methods: lymphocytes	32370402	32370557			skip
NM_000059.3:c.8486A>T	13	32370556	A	T	+	1	Leman et al. [PM22632462, PM25382762]	exon 19 skipped		32370402	32370557			skip
NM_000059.3:c.8487G>A	13	32370557	G	A	+	1	Leman et al. [PM22632462]	exon 19 skipped		32370402	32370557			skip
NM_000059.3:c.8487G>C	13	32370557	G	C	+	1	Leman et al. [Houdayer et al.], Houdayer et al.	Leman et al. [Houdayer et al.]: Exon 19 skipped; Houdayer et al.: Exon 19 skipped (inframe)	Materials, Methods: PAXgene					skip
NM_000059.3:c.8487+1G>A	13	32370558	G	A	+	1	Leman et al. [PM22632462, PM16619214, PM12606139]	exon 19 skipped		32370402	32370557			skip
NM_000059.3:c.8487+2T>C	13	32370559	T	C	+	1	Leman et al.	Exon 19 skipped		32370402	32370557			skip
NM_000059.3:c.8487+3A>G	13	32370560	A	G	+	1	Leman et al.	Exon 19 skipped		32370402	32370557			skip
NM_000059.3:c.8487+8G>A	13	32370565	G	A	+	0	Leman et al. [PM21394826]							normal
NM_000059.3:c.8487+81C>T	13	32370638	C	T	+	0	Houdayer et al.	No change	Materials, Methods: PAXgene					normal
NM_000059.3:c.8487+104G>A	13	32370661	G	A	+	0	Houdayer et al.	No change	Materials, Methods: PAXgene					normal
NM_000059.3:c.8488-2A>G	13	32370954	A	G	+	1	Leman et al. [PM22632462]	Use of a cryptic site 12 nt downstream from 3' ss and a cryptic site 1053 nt upstream from 3' ss						alternative acceptor
NM_000059.3:c.8488-1G>A	13	32370955	G	A	+	1	Leman et al. [PM24607278, PM22632462, PM12065746]	Use of a cryptic site 12 nt downstream from 3' ss and exon 20 skipped	Variant with different raported splicing effect					multiple
NM_000059.3:c.8503T>C	13	32370971	T	C	+	0	Houdayer et al.	No change	Materials, Methods: PAXgene					normal
NM_000059.3:c.8632+1G>A	13	32371101	G	A	+	1	Leman et al. [PM16211554]	exon 20 skipped		32370956	32371100			skip
NM_000059.3:c.8633-24_8634del	13	32376646	TTAATAATCCTTTTGTTTTCTTAGAAA	A	+	1	Leman et al. [PM25382762]	exon 21 skipped		32376670	32376791			skip
NM_000059.3:c.8633-16C>G	13	32376654	C	G	+	0	Houdayer et al.	No change	Materials, Methods: LCL without puromycin					normal
NM_000059.3:c.8633-2A>G	13	32376668	A	G	+	1	Leman et al. [PM16619214]	Use of a cryptic site 43 nt downstreram from 3' ss and a cryptic site 93 nt upstream from 3' ss						alternative acceptor
NM_000059.3:c.8686C>T	13	32376723	C	T	+	0	Houdayer et al.	No change	Materials, Methods: PAXgene					normal
NM_000059.3:c.8754G>A	13	32376791	G	A	+	1	Leman et al. [PM25382762]	Use of a cryptic site 46 nt downstream from 5' ss			32376791		32376837	alternative donor
NM_000059.3:c.8754G>C	13	32376791	G	C	+	1	Leman et al.	Use of a cryptic site 46 nt downstream from 5' ss			32376791		32376837	alternative donor
NM_000059.3:c.8754+1G>A	13	32376792	G	A	+	1	Leman et al. [PM19267246]	Use of a cryptic site 46 nt downstream from 5' ss			32376791		32376837	alternative donor
NM_000059.3:c.8754+1G>C	13	32376792	G	C	+	1	Leman et al. [PM19267246]	Use of a cryptic site 46 nt downstream from 5' ss			32376791		32376837	alternative donor
NM_000059.3:c.8754+3G>C	13	32376794	G	C	+	1	Leman et al. [PM21638052, PM23451180, PM21769658]	Use of a cryptic site 46 nt downstream from 5' ss			32376791		32376837	alternative donor
NM_000059.3:c.8754+4A>G	13	32376795	A	G	+	1	Leman et al. [Houdayer et al.], Houdayer et al.	Leman et al. [Houdayer et al.]: Use of a cryptic site 47 nt downstream from 5' ss; Houdayer et al.: Use of a cryptic site 47nt downstream from 5'ss	Materials, Methods: lymphocytes; Strauch: Variant effect assumed to be downstream 5'+46		32376791		32376837	alternative donor
NM_000059.3:c.8754+5G>A	13	32376796	G	A	+	1	Leman et al. [PM25382762, PM18693280]	Use of a cryptic site 46 nt downstream from 5' ss			32376791		32376837	alternative donor
NM_000059.3:c.8754+5G>T	13	32376796	G	T	+	1	Leman et al. [PM25382762]	Use of a cryptic site 46 nt downstream from 5' ss			32376791		32376837	alternative donor
NM_000059.3:c.8755-1G>A	13	32379316	G	A	+	1	Leman et al. [PM25382762, PM18489799, PM23451180]	exon 22 skipped	Variant with different raported splicing effect	32379317	32379515			skip
NM_000059.3:c.8799G>A	13	32379361	G	A	+	0	Houdayer et al.	No change	Materials, Methods: PAXgene					normal
NM_000059.3:c.8830A>T	13	32379392	A	T	+	0	Houdayer et al.	No change	Materials, Methods: LCL with puromycin					normal
NM_000059.3:c.8850G>T	13	32379412	G	T	+	0	Houdayer et al.	No change	Materials, Methods: PAXgene					normal
NM_000059.3:c.8851G>A	13	32379413	G	A	+	0	Houdayer et al.	No change	Materials, Methods: PAXgene					normal
NM_000059.3:c.8851G>T	13	32379413	G	T	+	0	Houdayer et al.	No change	Materials, Methods: PAXgene					normal
NM_000059.3:c.8893G>T	13	32379455	G	T	+	1	Houdayer et al.	Use of the 5' de novo site, 62 bp upstream from the wild type 5'ss	Materials, Methods: PAXgene, LCL with puromycin; Strauch: Variant effect changed to 62 upstream (was 61 upstream in the original publication)		32379515		32379453	alternative donor
NM_000059.3:c.8948_8953+5del	13	32379510	ATTCAGGTAAGT	T	+	1	Leman et al. [PM25382762]	exon 22 skipped		32379317	32379515			skip
NM_000059.3:c.8953+1G>T	13	32379516	G	T	+	1	Leman et al. [PM21394826, PM25382762]	Use of a cryptic site 31 nt upstream from 5' ss and exon 22 skipped	Variant with different raported splicing effect					multiple
NM_000059.3:c.8953+2T>G	13	32379517	T	G	+	1	Leman et al. [Houdayer et al.], Houdayer et al.	Exon 22 skipped	Materials, Methods: LCL with puromycin	32379317	32379515			skip
NM_000059.3:c.8953+98T>C	13	32379613	T	C	+	0	Houdayer et al.	No change	Materials, Methods: PAXgene					normal
NM_000059.3:c.8954-5A>G	13	32379745	A	G	+	1	Leman et al.	Use of a cryptic site 4 nt upstream from 3' ss		32379750		32379746		alternative acceptor
NM_000059.3:c.8954-3C>G	13	32379747	C	G	+	1	Leman et al. [PM22632462]	Use of a cryptic site 2 nt upstream from 3' ss		32379750		32379748		alternative acceptor
NM_000059.3:c.8954-1_8955delinsAA	13	32379749	GTT	AA	+	1	Leman et al. [PM22632462, PM23451180]	Use of a cryptic site 51 nt downstream from 3' ss and exon 23 skipped						multiple
NM_000059.3:c.8963G>A	13	32379759	G	A	+	0	Wai et al.							normal
NM_000059.3:c.9038C>T	13	32379834	C	T	+	0	Houdayer et al.	No change	Materials, Methods: PAXgene, LCL with puromycin					normal
NM_000059.3:c.9048_9053del	13	32379844	TAAAAGT	T	+	0	Houdayer et al.	No change	Materials, Methods:					normal
NM_000059.3:c.9084_9086delAGC	13	32379880	AGCG	G	+	0	Houdayer et al.	No change	Materials, Methods: PAXgene					normal
NM_000059.3:c.9104A>C	13	32379900	A	C	+	0	Wai et al.							normal
NM_000059.3:c.9104A>G	13	32379900	A	G	+	0	Wai et al.							normal
NM_000059.3:c.9108A>G	13	32379904	A	G	+	0	Houdayer et al.	No change	Materials, Methods: LCL with puromycin					normal
NM_000059.3:c.9116C>T	13	32379912	C	T	+	0	Leman et al. [Houdayer et al.], Houdayer et al.	No change	Materials, Methods: PAXgene LCL with puromycin					normal
NM_000059.3:c.9117G>A	13	32379913	G	A	+	1	Leman et al. [Houdayer et al.], Houdayer et al.	Exon 23 skipped	Materials, Methods: PAXgene LCL with puromycin stimulated T lymphocytes with puromycin	32379750	32379913			skip
NM_000059.3:c.9117+1G>A	13	32379914	G	A	+	1	Leman et al. [PM22632462]	exon 23 skipped		32379750	32379913			skip
NM_000059.3:c.9117+1G>T	13	32379914	G	T	+	1	Leman et al. [PM22632462, PM10534775]	exon 23 skipped		32379750	32379913			skip
NM_000059.3:c.9117+2T>A	13	32379915	T	A	+	1	Leman et al. [PM18489799]	exon 23 skipped		32379750	32379913			skip
NM_000059.3:c.9117+2T>C	13	32379915	T	C	+	1	Leman et al. [Houdayer et al.], Houdayer et al.	Exon 23 skipped	Materials, Methods: LCL without puromycin	32379750	32379913			skip
NM_000059.3:c.9118-4_9118-2delinsTTT	13	32380003	GTA	TTT	+	1	Leman et al. [Houdayer et al.], Houdayer et al.	Leman et al. [Houdayer et al.]: Use of a cryptic site 7 nt downstream from 3' ss; Houdayer et al.: Use of a de novo site 7nt downstream from 3'ss	Materials, Methods: LCL with puromycin	32380007		32380014		alternative acceptor
NM_000059.3:c.9118-2A>G	13	32380005	A	G	+	1	Leman et al. [PM18489799, PM12759930, PM22632462]	Use of a cryptic site 7 nt downstream from 3' ss	Variant with different raported splicing effect	32380007		32380014		alternative acceptor
NM_000059.3:c.9216G>A	13	32380105	G	A	+	0	Houdayer et al.	No change	Materials, Methods: LCL with puromycin					normal
NM_000059.3:c.9218A>G	13	32380107	A	G	+	0	Houdayer et al.	No change	Materials, Methods: LCL with puromycin					normal
NM_000059.3:c.9242T>C	13	32380131	T	C	+	0	Wai et al.							normal
NM_000059.3:c.9249_9256+8del	13	32380138	AAAAACAGGTAATGCAC	C	+	1	Leman et al. [PM22632462]	Use of a cryptic site 43 nt upstream from 5' ss and exon 24 skipped						multiple
NM_000059.3:c.9256G>T	13	32380145	G	T	+	1	Leman et al. [PM22632462]	Use of a cryptic site 43 nt upstream from 5' ss and exon 24 skipped						multiple
NM_000059.3:c.9256+1G>A	13	32380146	G	A	+	1	Leman et al. [PM12759930, PM22632462, PM25382762]	exon 24 skipped	Variant with different raported splicing effect	32380007	32380145			skip
NM_000059.3:c.9256+58A>T	13	32380203	A	T	+	0	Houdayer et al.	No change	Materials, Methods: stimulated T lymphocytes with puromycin					normal
NM_000059.3:c.9257-113T>G	13	32394576	T	G	+	0	Houdayer et al.	No change	Materials, Methods: PAXgene, Minigene					normal
NM_000059.3:c.9257-83G>A	13	32394606	G	A	+	0	Houdayer et al.	No change	Materials, Methods: PAXgene, Minigene					normal
NM_000059.3:c.9257-16T>C	13	32394673	T	C	+	0	Houdayer et al.	No change	Materials, Methods: LCL with puromycin					normal
NM_000059.3:c.9257-10dup	13	32394679	T	TT	+	0	Leman et al. [Houdayer et al.]							normal
NM_000059.3:c.9257-1G>C	13	32394688	G	C	+	1	Leman et al. [PM21394826, PM25382762]	Use of a cryptic site 27 nt downstream from 3' ss and exon 25 skipped	Variant with different raported splicing effect					multiple
NM_000059.3:c.9275A>G	13	32394707	A	G	+	0	Houdayer et al.	No change	Materials, Methods: PAXgene					normal
NM_000059.3:c.9367A>G	13	32394799	A	G	+	0	Wai et al.							normal
NM_000059.3:c.9456G>T	13	32394888	G	T	+	0	Wai et al.							normal
NM_000059.3:c.9501+3A>T	13	32394936	A	T	+	1	Leman et al. [Houdayer et al.], Houdayer et al.	Exon 25 skipped	Materials, Methods: PAXgene, Minigene	32394689	32394933			skip
NM_000059.3:c.9501+4A>G	13	32394937	A	G	+	0	Leman et al. [Houdayer et al.], Houdayer et al.	No change	Materials, Methods: PAXgene, Minigene					normal
NM_000059.3:c.9501+9A>C	13	32394942	A	C	+	0	Houdayer et al.	No change	Materials, Methods: PAXgene					normal
NM_000059.3:c.9502-13C>G	13	32396885	C	G	+	0	Wai et al.							normal
NM_000059.3:c.9502-12T>G	13	32396886	T	G	+	0	Houdayer et al.	No change	Materials, Methods: PAXgene LCL with or without puromycin					normal
NM_000059.3:c.9502-2A>C	13	32396896	A	C	+	1	Leman et al. [PM25382762]	Use of a cryptic site 70 nt upstream from 3' ss and exon 26 skipped						multiple
NM_000059.3:c.9550C>G	13	32396946	C	G	+	0	Houdayer et al.	No change	Materials, Methods: PAXgene					normal
NM_000059.3:c.9586A>G	13	32396982	A	G	+	0	Wai et al.							normal
NM_000059.3:c.9604C>T	13	32397000	C	T	+	0	Wai et al.							normal
NM_000059.3:c.9605C>T	13	32397001	C	T	+	0	Houdayer et al.	No change	Materials, Methods: PAXgene, Minigene					normal
NM_000059.3:c.9649-65_9649-62delACTT	13	32398097	ACTTT	T	+	0	Houdayer et al.	No change	Materials, Methods: PAXgene					normal
NM_000059.3:c.9649-20C>T	13	32398142	C	T	+	0	Houdayer et al.	No change	Houdayer et al.: Materials, Methods: LCL with or without puromycin AND PAXgene					normal
NM_000059.3:c.9649-2A>G	13	32398160	A	G	+	1	Leman et al. [PM25382762]	Use of a cryptic site 62 nt downstream from 3' ss		32398162		32398224		alternative acceptor
NM_000059.3:c.9730G>A	13	32398243	G	A	+	0	Houdayer et al.	No change	Materials, Methods: LCL with puromycin					normal
NM_000059.3:c.9905G>A	13	32398418	G	A	+	0	Houdayer et al.	No change	Materials, Methods: PAXgene					normal
NM_000059.3:c.10045A>G	13	32398558	A	G	+	0	Wai et al., Houdayer et al.	No change	Materials, Methods: PAXgene					normal
NM_000059.3:c.10095delCinsGAATTATATCT	13	32398608	C	GAATTATATCT	+	0	Houdayer et al.	No change	Materials, Methods: PAXgene, LCL without puromycin					normal
NM_000059.3:c.10110G>A	13	32398623	G	A	+	0	Houdayer et al.	No change	Materials, Methods: PAXgene					normal
NM_000059.3:c.10249T>C	13	32398762	T	C	+	0	Wai et al.	Normal (single exon RT-PCR)						normal
NM_001142294.1:c.988A>G	13	36331419	T	C	-	1	Maddirevula et al. [PM27431290]	Skipping; r.986_1008del:p.(Gln329Argfs*11)	Strauch: Removed annotation 'p.(Met330Val)' from ID	36331596	36331399			skip
NM_020751.2:c.695-8T>G	13	39682163	T	G	+	1	Maddirevula et al.	Skipping; r.695_788del:p.(Ser232Asnfs*4);r.694_695insTTTTCAG:p.(Ser232IlefsTer4); c.698_1012del;p.(Glu233_Gly337del)]		39682171	39682264			skip
NM_020751.2:c.1167-24A>G	13	39699477	A	G	+	1	Maddirevula et al. [PM23606727]	Retention; r.1166_1167ins-1167-37_1167-2:p.?						retention
NM_000321.2:c.1389+5G>C	13	48379655	G	C	+	1	MutSpliceDB	Exon 14 skipping		48379594	48379650			skip
NM_000321.2:c.2211+5G>T	13	48463840	G	T	+	1	MutSpliceDB	Exon 21 skipping		48463731	48463835			skip
NM_001845.4:c.324+1G>A	13	110212573	C	T	-	1	Wai et al.	Upstream Skipped Exon		110212618	110212574			skip
NM_020366.3:c.491-386C>T	14	21302102	C	T	+	0	Ellingford et al. [100K]							normal
NM_000359.2:c.758-1G>C	14	24260059	C	G	-	1	Maddirevula et al.	Skipping; r.758_759del:p.(Glu253Glyfs*8)		24260058	24259940			skip
NM_182894.2:c.456-6C>G	14	74245159	C	G	+	1	Maddirevula et al.	Skipping; r.456_477:(p.(Arg152Serfs*2);r.456_579del:p.(Thr153Serfs*108))		74245165	74245288			skip
NM_013382.5:c.1006+1G>A	14	77298688	C	T	-	1	Maddirevula et al.	Retention; r.1005_1006Ins1005-275_1005_213:p.(His336Profs*56);r.1168_1172 delCATA:p.(His390fs)						retention
NM_013382.5:c.817-394A>G	14	77299955	T	C	-	1	Maddirevula et al.	Retention	Strauch: Changed ID from 'NM_013382.5c.817-394A>G'					retention
NM_030621.4:c.1509G>A	14	95117622	C	T	-	1	Wai et al.	Upstream Skipped Exon		95117754	95117622			skip
NM_002420.5:c.899+29G>A	15	31063089	C	T	-	1	Ellingford et al. [100K]	cryptic splice site, intron inclusion: NM_002420.5:r.899_900ins899+1_899+3						multiple
NM_018163.2:c.681G>A	15	40774356	C	T	-	1	Maddirevula et al. [PM26355662]	Skipping; r.601_681del:p.(Tyr201_Ala227del)		40774436	40774356			skip
NM_019074.3:c.1944-2del	15	40937416	AG	G	+	1	Maddirevula et al.	Skipping; r.1944del:p.(Ser648Argfs*24)		40937418	40937526			skip
NM_000138.4:c.8149G>A	15	48412646	C	T	-	0	Wai et al.							normal
NM_000138.4:c.8037C>G	15	48415550	G	C	-	0	Wai et al.							normal
NM_000138.4:c.7916A>G	15	48415671	T	C	-	0	Wai et al.							normal
NM_000138.4:c.7754T>C	15	48420752	A	G	-	0	Wai et al.							normal
NM_000138.4:c.7664G>T	15	48421593	C	A	-	0	Wai et al.							normal
NM_000138.4:c.7633C>T	15	48421624	G	A	-	0	Wai et al.							normal
NM_000138.4:c.7606G>A	15	48421651	C	T	-	1	Wai et al.	Exonic Alternative 3' Splice Site						alternative acceptor
NM_000138.4:c.7582T>C	15	48421675	A	G	-	0	Wai et al.							normal
NM_000138.4:c.7570+2T>G	15	48421950	A	C	-	1	Wai et al.	Upstream Skipped Exon		48422068	48421952			skip
NM_000138.4:c.7379A>G	15	48425443	T	C	-	0	Wai et al.							normal
NM_000138.4:c.7204+7C>G	15	48427560	G	C	-	0	Wai et al.							normal
NM_000138.4:c.7204G>C	15	48427567	C	G	-	1	Wai et al.	Upstream Skipped Exon		48427773	48427567			skip
NM_000138.4:c.7203A>G	15	48427568	T	C	-	1	Wai et al.	Upstream Skipped Exon		48427773	48427567			skip
NM_000138.4:c.7003C>T	15	48427768	G	A	-	0	Wai et al.							normal
NM_000138.4:c.6872-1G>A	15	48428472	C	T	-	0	Maddirevula et al.							normal
NM_000138.4:c.6815A>G	15	48430727	T	C	-	0	Wai et al.							normal
NM_000138.4:c.6740-3C>G	15	48430805	G	C	-	1	Wai et al.	Intronic Alternative 3' Splice Site						alternative acceptor
NM_000138.4:c.6694T>C	15	48432911	A	G	-	0	Wai et al.							normal
NM_000138.4:c.6453C>T	15	48437004	G	A	-	1	Wai et al.	Exonic Alternative 5' Splice Site						alternative donor
NM_000138.4:c.6313+3A>T	15	48437765	T	A	-	1	Wai et al.	Intronic Alternative 5' Splice Site						alternative donor
NM_000138.4:c.6251G>C	15	48437830	C	G	-	0	Wai et al.							normal
NM_000138.4:c.6164-3C>T	15	48437920	G	A	-	0	Wai et al.							normal
NM_000138.4:c.6158G>A	15	48441726	C	T	-	0	Wai et al.							normal
NM_000138.4:c.6031T>G	15	48444547	A	C	-	0	Wai et al.							normal
NM_000138.4:c.5926G>A	15	48444652	C	T	-	0	Wai et al.							normal
NM_000138.4:c.5834G>A	15	48445459	C	T	-	0	Wai et al.							normal
NM_000138.4:c.5789A>G	15	48445504	T	C	-	0	Wai et al.							normal
NM_000138.4:c.5788+5G>A	15	48446701	C	T	-	1	Wai et al.	Upstream Skipped Exon		48446822	48446706			skip
NM_000138.4:c.5707G>A	15	48446787	C	T	-	0	Wai et al.							normal
NM_000138.4:c.5678A>G	15	48446816	T	C	-	0	Wai et al.							normal
NM_000138.4:c.5627G>A	15	48448812	C	T	-	0	Wai et al.							normal
NM_000138.4:c.5497T>C	15	48452610	A	G	-	0	Wai et al.							normal
NM_000138.4:c.5377T>C	15	48456682	A	G	-	0	Wai et al.							normal
NM_000138.4:c.5372G>T	15	48456687	C	A	-	0	Wai et al.							normal
NM_000138.4:c.5296G>A	15	48460246	C	T	-	1	Wai et al.	Upstream Skipped Exon		48460317	48460246			skip
NM_000138.4:c.5021G>A	15	48463943	C	T	-	0	Wai et al.							normal
NM_000138.4:c.4942+3_4942+9del	15	48465559	ACCATTTA	A	-	1	Wai et al.	Intronic Alternative 5' Splice Site	Strauch: Original position annotation is 1bp off					alternative donor
NM_000138.4:c.4780G>A	15	48465826	C	T	-	0	Wai et al.							normal
NM_000138.4:c.4747+5G>A	15	48467933	C	T	-	1	Wai et al.	Exonic Alternative 5' Splice Site						alternative donor
NM_000138.4:c.4582+5_4582+12del	15	48468400	TTAAGGTCT	T	-	1	Wai et al.	Upstream Skipped Exon	Strauch: Original position annotation is 1bp off	48468534	48468412			skip
NM_000138.4:c.4582G>T	15	48468412	C	A	-	1	Wai et al.	Upstream Skipped Exon		48468534	48468412			skip
NM_000138.4:c.4343A>G	15	48470750	T	C	-	0	Wai et al.							normal
NM_000138.4:c.4337-48dup	15	48470803	T	TA	-	0	Wai et al.							normal
NM_000138.4:c.4096G>A	15	48474369	C	T	-	0	Wai et al.							normal
NM_000138.4:c.4031G>A	15	48474584	C	T	-	0	Wai et al.							normal
NM_000138.4:c.4027G>A	15	48474588	C	T	-	0	Wai et al.							normal
NM_000138.4:c.3974A>T	15	48474641	T	A	-	0	Wai et al.							normal
NM_000138.4:c.3964G>C	15	48481655	C	G	-	1	Wai et al.	Upstream Skipped Exon		48481780	48481655			skip
NM_000138.4:c.3963A>G	15	48481656	T	C	-	0	Wai et al.							normal
NM_000138.4:c.3772C>T	15	48483884	G	A	-	0	Wai et al.							normal
NM_000138.4:c.3713_3714delinsCA	15	48483942	GT	TG	-	0	Wai et al.		Strauch: Original position annotation is 1bp off					normal
NM_000138.4:c.3712G>A	15	48485374	C	T	-	0	Wai et al.							normal
NM_000138.4:c.3533A>G	15	48487131	T	C	-	0	Wai et al.							normal
NM_000138.4:c.3509G>A	15	48487155	C	T	-	0	Wai et al.							normal
NM_000138.4:c.3463+3A>C	15	48487309	T	G	-	0	Wai et al.							normal
NM_000138.4:c.3344A>G	15	48487431	T	C	-	0	Wai et al.							normal
NM_000138.4:c.3332G>A	15	48488118	C	T	-	0	Wai et al.							normal
NM_000138.4:c.3268C>T	15	48488182	G	A	-	0	Wai et al.							normal
NM_000138.4:c.3209-13T>A	15	48488254	A	T	-	1	Wai et al.	Intronic Alternative 3' Splice Site						alternative acceptor
NM_000138.4:c.3197G>C	15	48488379	C	G	-	0	Wai et al.							normal
NM_000138.4:c.3124G>C	15	48488452	C	G	-	0	Wai et al.	Normal (monoallelic expession)						normal
NM_000138.4:c.2953G>A	15	48489980	C	T	-	0	Wai et al.							normal
NM_000138.4:c.2952C>A	15	48489981	G	T	-	0	Wai et al.							normal
NM_000138.4:c.2927G>A	15	48490006	C	T	-	0	Wai et al.							normal
NM_000138.4:c.2645C>T	15	48495155	G	A	-	0	Wai et al.							normal
NM_000138.4:c.2638G>A	15	48495162	C	T	-	0	Wai et al.							normal
NM_000138.4:c.2369G>A	15	48496150	C	T	-	0	Wai et al.							normal
NM_000138.4:c.2293G>A	15	48497266	C	T	-	1	Wai et al.	Exonic Alternative 5' Splice Site						alternative donor
NM_000138.4:c.1916G>A	15	48505069	C	T	-	0	Wai et al.							normal
NM_000138.4:c.1909T>C	15	48505076	A	G	-	0	Wai et al.							normal
NM_000138.4:c.1883G>A	15	48505102	C	T	-	0	Wai et al.							normal
NM_000138.4:c.1846G>A	15	48505139	C	T	-	0	Wai et al.							normal
NM_000138.4:c.1633C>T	15	48510125	G	A	-	0	Wai et al.							normal
NM_000138.4:c.1595A>G	15	48510163	T	C	-	0	Wai et al.							normal
NM_000138.4:c.1588G>A	15	48513549	C	T	-	0	Wai et al.							normal
NM_000138.4:c.1510T>C	15	48513627	A	G	-	0	Wai et al.							normal
NM_000138.4:c.1426T>A	15	48515429	A	T	-	0	Wai et al.							normal
NM_000138.4:c.1169C>T	15	48516341	G	A	-	0	Wai et al.							normal
NM_000138.4:c.1148-2A>G	15	48516364	T	C	-	1	Wai et al.	Upstream Skipped Exon, Exonic Alternative 3' Splice Site						multiple
NM_000138.4:c.989-1G>A	15	48520818	C	T	-	1	Wai et al.	Downstream Skipped Exon	Strauch: Annotation was corrected to be downstream (coordinated with original authors)	48520817	48520659			skip
NM_000138.4:c.736G>A	15	48537611	C	T	-	1	Wai et al.	Downstream Skipped Exon	Strauch: Annotation was corrected to be downstream (coordinated with original authors)	48537808	48537611			skip
NM_000138.4:c.640G>A	15	48537707	C	T	-	0	Wai et al.							normal
NM_000138.4:c.538+4A>G	15	48596279	T	C	-	0	Wai et al.							normal
NM_000138.4:c.442+1G>A	15	48600138	C	T	-	1	Wai et al.	Upstream Skipped Exon		48600234	48600139			skip
NM_000138.4:c.433T>C	15	48600148	A	G	-	0	Wai et al.							normal
NM_000138.4:c.364C>T	15	48600217	G	A	-	0	Wai et al.							normal
NM_000138.4:c.247+9A>G	15	48613001	T	C	-	1	Wai et al.	Intronic Alternative 5' Splice Site						alternative donor
NM_000138.4:c.184C>T	15	48613073	G	A	-	0	Wai et al.							normal
NM_004855.4:c.847-10A>G	15	55340602	A	G	+	1	Wai et al.	Intronic Alternative 3' Splice Site						alternative acceptor
NM_003922.3:c.12570G>A	15	63634733	C	T	-	1	Maddirevula et al.	Skipping; r.12485_12573del:p.(Asp4162Glyfs*43)		63634888	63634733			skip
NM_005902.3:c.802C>T	15	67181384	C	T	+	0	Wai et al.							normal
NM_000520.4:c.672+1G>T	15	72351132	C	A	-	1	Maddirevula et al.	Skipping; r.572_673del:p.(Asp191_Lys224del)		72351234	72351133			skip
NM_033028.3:c.157-2A>G	15	72712242	A	G	+	1	Maddirevula et al. [PM19858128]	Skipping; r.157_220del:p.(Ala53Hisfs*2)	Strauch: Removed annotation 'p.(A53Hfs*2)' from ID	72712244	72712307			skip
NM_001127716.1:c.737_739del	15	76225926	TTGT	T	-	1	Maddirevula et al.	Skipping; r.883_963del:p.(Thr295_Lys321del)	Strauch: Removed annotation ':p.(Thr246del)' from ID	76225929	76225849			skip
NM_001271.3:c.4138-6T>G	15	93002171	T	G	+	1	Wai et al.	Downstream Skipped Exon		93002177	93002317			skip
NM_001287.5:c.739-18G>A	16	1457355	C	T	-	1	Maddirevula et al.	Retention; r.747_748insCGTCACGCGTGTCTCTGAGCACCAGTCCTTCTGGTCTCCAGGAAGGGCCG:p.(Met250Argfs*6)	Strauch: Removed annotation 'p.(Met250Argfs*6)' from ID					retention
NM_014714.3:c.1525-1G>A	16	1571535	C	T	-	1	Maddirevula et al.	Skipping; r.1525_1652del:p.(Gly509Argfs*7)		1571534	1571407			skip
NM_000548.3:c.3285-3C>G	16	2079554	C	G	+	1	MutSpliceDB	Intron inclusion between exons 28 & 29						retention
NM_000548.3:c.4492A>C	16	2084714	A	C	+	1	Wai et al.	Exonic Alternative 5' Splice Site						alternative donor
NM_001009944.2:c.2853+2_2853+3del	16	2114167	CAC	C	-	1	Leman et al.	exon 11 skipping of strong intensity		2114925	2114170			skip
NM_001009944.2:c.1723-23T>C	16	2116141	A	G	-	0	Wai et al.							normal
NM_024675.3:c.3201+5G>C	16	23613999	C	G	-	1	Wai et al.	Upstream Skipped Exon		23614091	23614004			skip
NM_024675.3:c.2514+2T>C	16	23629638	A	G	-	1	MutSpliceDB	Intron inclusion between exons 5 & 6						retention
NM_001605.2:c.2286G>A	16	70255728	C	T	-	1	Wai et al.	Intron Retention						retention
NM_001077418.2:c.665-11T>C	16	75541466	A	G	-	1	Maddirevula et al.	Skipping; r.665_879del:p.(Val222GlufsTer19)	Strauch: Removed annotation ',p. (Val222Glufs*19)' from ID	75541455	75541350			skip
NM_016373.1:c.606-1G>A	16	78424869	G	A	+	1	Maddirevula et al.	Skipping; r.606_791del:p.(Pro203_Arg264del)		78424870	78425055			skip
NM_001012759.1:c.282+5G>A	16	88710287	G	A	+	1	Maddirevula et al.	Skipping; r.144_282del:p.(Asp49Alafs*2)		88710223	88710282			skip
NM_001012762.1:c.873G>A	16	88713447	G	A	+	1	Maddirevula et al. [PM26633546]	Skipping; r.737_940del:p.(Arg246_Glu314delinsGln)	Strauch: Changed ID from 'NM_001012762.1c.873G>A'	88713312	88713447			skip
NM_001142864.2:c.6963C>T	16	88716447	G	A	-	0	Wai et al.							normal
NM_001142864.2:c.6651C>A	16	88717032	G	T	-	0	Wai et al.							normal
NM_001256182.1:c.5511G>A	16	89281031	C	T	-	0	Wai et al.	Normal (single exon RT-PCR)						normal
NM_000135.2:c.709+2T>C	16	89805278	A	G	-	1	MutSpliceDB	Intron inclusion between exons 7 & 8						retention
NM_000430.3:c.900+3A>G	17	2674291	A	G	+	1	Wai et al.	Exonic Alternative 5' Splice Site						alternative donor
NM_000430.3:c.1002+6T>A	17	2676612	T	A	+	1	Wai et al.	Upstream Skipped Exon		2676505	2676606			skip
NM_177550.3:c.231+2T>G	17	6707026	A	C	-	1	Maddirevula et al.	Skipping; r.103_231del:p.(Phe35_Gln77del)		6707156	6707028			skip
NM_000546.5:c.1101-2A>C	17	7669692	T	G	-	1	MutSpliceDB	Intron inclusion between exons 10 & 11						retention
NM_000546.5:c.994-1G>A	17	7670716	C	T	-	1	MutSpliceDB	Intron inclusion between exons 9 & 10						retention
NM_000546.5:c.994-1G>C	17	7670716	C	G	-	1	MutSpliceDB	Intron inclusion between exons 9 & 10						retention
NM_000546.5:c.994-2A>G	17	7670717	T	C	-	1	MutSpliceDB	Intron inclusion between exons 9 & 10						retention
NM_000546.5:c.993+2T>G	17	7673533	A	C	-	1	MutSpliceDB	Intron inclusion between exons 9 & 10						retention
NM_000546.5:c.993+1G>A	17	7673534	C	T	-	1	MutSpliceDB	Intron inclusion between exons 9 & 10						retention
NM_000546.5:c.993+1G>T	17	7673534	C	A	-	1	MutSpliceDB	Intron inclusion between exons 9 & 10						retention
NM_000546.5:c.920-1G>A	17	7673609	C	T	-	1	MutSpliceDB	Intron inclusion between exons 8 & 9						retention
NM_000546.5:c.919+1G>C	17	7673700	C	G	-	1	MutSpliceDB	Intron inclusion between exons 8 & 9						retention
NM_000546.5:c.919+1G>T	17	7673700	C	A	-	1	MutSpliceDB	Intron inclusion between exons 8 & 9						retention
NM_000546.5:c.783-1G>T	17	7673838	C	A	-	1	MutSpliceDB	Intron inclusion between exons 7 & 8						retention
NM_000546.5:c.783-2A>C	17	7673839	T	G	-	1	MutSpliceDB	Intron inclusion between exons 7 & 8						retention
NM_000546.5:c.783-2A>T	17	7673839	T	A	-	1	MutSpliceDB	Intron inclusion between exons 7 & 8						retention
NM_000546.4:c.783-60G>A	17	7673897	C	T	-	0	Wai et al.							normal
NM_000546.5:c.782+1G>T	17	7674180	C	A	-	1	MutSpliceDB	Intron inclusion between exons 7 & 8						retention
NM_000546.5:c.782G>C	17	7674181	C	G	-	1	MutSpliceDB	Intron inclusion between exons 7 & 8						retention
NM_000546.5:c.673-1G>A	17	7674291	C	T	-	1	MutSpliceDB	Intron inclusion between exons 6 & 7						retention
NM_000546.5:c.673-2A>C	17	7674292	T	G	-	1	MutSpliceDB	Intron inclusion between exons 6 & 7						retention
NM_000546.5:c.673-2A>G	17	7674292	T	C	-	1	MutSpliceDB	Intron inclusion between exons 6 & 7						retention
NM_000546.5:c.673-2A>T	17	7674292	T	A	-	1	MutSpliceDB	Intron inclusion between exons 6 & 7						retention
NM_000546.5:c.672+2T>G	17	7674857	A	C	-	1	MutSpliceDB	Intron inclusion between exons 6 & 7						retention
NM_000546.5:c.672+1G>A	17	7674858	C	T	-	1	MutSpliceDB	Intron inclusion between exons 6 & 7						retention
NM_000546.5:c.672+1G>T	17	7674858	C	A	-	1	MutSpliceDB	Intron inclusion between exons 6 & 7						retention
NM_000546.5:c.672G>A	17	7674859	C	T	-	1	MutSpliceDB	Intron inclusion between exons 6 & 7						retention
NM_000546.5:c.672G>T	17	7674859	C	A	-	1	MutSpliceDB	Intron inclusion between exons 6 & 7						retention
NM_000546.4:c.623A>G	17	7674908	T	C	-	0	Wai et al.							normal
NM_000546.5:c.560-1G>A	17	7674972	C	T	-	1	MutSpliceDB	Intron inclusion between exons 5 & 6						retention
NM_000546.5:c.559+2T>A	17	7675051	A	T	-	1	MutSpliceDB	Intron inclusion between exons 5 & 6						retention
NM_000546.5:c.559+1G>A	17	7675052	C	T	-	1	MutSpliceDB	Intron inclusion between exons 5 & 6, or skipping end of exon 5	Strauch: Excluded from variant effect analysis - multiple variant effects					multiple
NM_000546.5:c.559G>C	17	7675053	C	G	-	1	MutSpliceDB	Intron inclusion between exons 5 & 6, or skipping end of exon 5						multiple
NM_000546.5:c.376-1G>A	17	7675237	C	T	-	1	MutSpliceDB	Intron inclusion between exons 4 & 5, or skipping beginning of exon 5						multiple
NM_000546.5:c.376-2A>G	17	7675238	T	C	-	1	MutSpliceDB	Intron inclusion between exons 4 & 5, or skipping beginning of exon 5						multiple
NM_000546.5:c.376-2A>T	17	7675238	T	A	-	1	MutSpliceDB	Intron inclusion between exons 4 & 5, or skipping beginning of exon 5						multiple
NM_000546.5:c.375+5G>A	17	7675989	C	T	-	1	MutSpliceDB	Intron inclusion between exons 4 & 5						retention
NM_000546.5:c.375+2T>C	17	7675992	A	G	-	1	MutSpliceDB	Intron inclusion between exons 4 & 5						retention
NM_000546.5:c.375+2T>G	17	7675992	A	C	-	1	MutSpliceDB	Intron inclusion between exons 4 & 5						retention
NM_000546.5:c.375+1G>A	17	7675993	C	T	-	1	MutSpliceDB	Intron inclusion between exons 4 & 5						retention
NM_000546.5:c.375+1G>T	17	7675993	C	A	-	1	MutSpliceDB	Intron inclusion between exons 4 & 5						retention
NM_000546.5:c.375G>A	17	7675994	C	T	-	1	MutSpliceDB	Intron inclusion between exons 4 & 5						retention
NM_000546.5:c.375G>T	17	7675994	C	A	-	1	MutSpliceDB	Intron inclusion between exons 4 & 5						retention
NM_000546.5:c.374C>T	17	7675995	G	A	-	0	MutSpliceDB							normal
NM_000180.3:c.3043+5G>A	17	8015846	G	A	+	1	Ellingford et al. [100K]	single exon skip: NM_000180.3:r.2945_3043del; dual exon skip: NM_000180.3:r.2945_3138del; intron inclusion: NM_000180.3:r.3043_3044ins3043+1_3043+85						multiple
NM_032354.3:c.274+1G>A	17	8175756	C	T	-	1	Maddirevula et al. [PM26123494 ]	Retention; r.274_275ins274+1;p.Ser92Cysfs*7						retention
NM_005208.4:c.213C>T	17	29250298	C	T	+	1	Ellingford et al. [100K]	exon truncation: NM_005208.4:r.212_215del						unknown disruption
NM_001128147.2:c.586+5G>A	17	31170002	G	A	+	1	Maddirevula et al.	Skipping; r.481_586del:p.(Leu161Lysfs*9)		31169891	31169997			skip
NM_001042492.2:c.1062+3A>G	17	31200598	A	G	+	1	Wai et al.	Upstream Skipped Exon		31200422	31200595			skip
NM_000267.3:c.1641+1G>A	17	31219119	G	A	+	1	MutSpliceDB	Intron inclusion between exons 14 & 15						retention
NM_000267.3:c.4269+2T>C	17	31258504	T	C	+	1	MutSpliceDB	Intron inclusion between exons 31 & 32						retention
NM_001042492.2:c.7895A>G	17	31357294	A	G	+	1	Wai et al.	Downstream Skipped Exon		31357269	31357369			skip
NM_007294.2:c.5538G>A	17	43045732	C	T	-	0	Houdayer et al.	No change	Materials, Methods: PAXgene					normal
NM_007294.3:c.5468-2A>G	17	43045804	T	C	-	1	Leman et al.	Use of a cryptic site 11 nt downstream from 3' ss		43045802		43045791		alternative acceptor
NM_007294.3:c.5468-5T>A	17	43045807	A	T	-	0	Houdayer et al., Leman et al. [Houdayer et al.]	No change	Materials, Methods: Lymphocytes without puromycin; Strauch: Multiple IDs: Leman et al. [Houdayer et al.]: NM_007294.3:c.5468-5T>A; Houdayer et al.: NM_007294.2:c.5468-5T>A					normal
NM_007294.3:c.5468-8G>A	17	43045810	C	T	-	0	Leman et al.							normal
NM_007294.3:c.5468-10C>A	17	43045812	G	T	-	0	Houdayer et al., Leman et al. [Houdayer et al.]	No change	Materials, Methods: PAXgene LCL with puromycin; Strauch: Multiple IDs: Leman et al. [Houdayer et al.]: NM_007294.3:c.5468-10C>A; Houdayer et al.: NM_007294.2:c.5468-10C>A					normal
NM_007294.3:c.5467+5G>C	17	43047638	C	G	-	1	Leman et al. [PM21394826]	exon 23 skipped	Strauch: Excluded from variant effect analysis - Exon 22 looks more likely to be skipped; also last exon					skip
NM_007294.3:c.5467+2T>C	17	43047641	A	G	-	1	Leman et al.	Exon 23 skipped	Strauch: Excluded from variant effect analysis - Exon 22 looks more likely to be skipped; also last exon					skip
NM_007294.3:c.5467+1G>A	17	43047642	C	T	-	1	Leman et al.	Exon 23 skipped	Strauch: Excluded from variant effect analysis - Exon 22 looks more likely to be skipped; also last exon					skip
NM_007294.3:c.5467G>A	17	43047643	C	T	-	1	Leman et al. [PM12915465, PM12034536]	exon 23 skipped	Strauch: Excluded from variant effect analysis - Exon 22 looks more likely to be skipped; also last exon					skip
NM_007294.3:c.5453A>G	17	43047657	T	C	-	1	Houdayer et al., Wai et al.	Wai et al.: Upstream Skipped Exon; Houdayer et al.: Exon 23 skipped	Materials, Methods: LCL with puromycin; Strauch: Multiple IDs: Wai et al.: NM_007294.3:c.5453A>G; Houdayer et al.: NM_007294.2:c.5453A>G; Strauch: Excluded from variant effect analysis - Exon 22 looks more likely to be skipped; also last exon					skip
NM_007294.2:c.5434C>G	17	43047676	G	C	-	1	Houdayer et al.	Exon 23 skipped	Materials, Methods: PAXgene, Minigene; Strauch: Excluded from variant effect analysis - Exon 22 looks more likely to be skipped; also last exon					skip
NM_007294.3:c.5431C>A	17	43047679	G	T	-	0	Wai et al.							normal
NM_007294.3:c.5425G>T	17	43047685	C	A	-	0	Wai et al.							normal
NM_007294.2:c.5411T>A	17	43047699	A	T	-	0	Houdayer et al.	No change	Materials, Methods: PAXgene, LCL with puromycin					normal
NM_007294.3:c.5408G>C	17	43047702	C	G	-	1	Leman et al. [PM25724305, PM23239986]	exon 23 skipped	Strauch: Excluded from variant effect analysis - Exon 22 looks more likely to be skipped					skip
NM_007294.3:c.5407G>T	17	43047703	C	A	-	0	Wai et al.							normal
NM_007294.3:c.5407-2A>G	17	43047705	T	C	-	1	Leman et al. [PM12955719], MutSpliceDB	Leman et al. [PM12955719]: exon 23 skipped; MutSpliceDB: Intron inclusion between exons 20 & 21	Strauch: Multiple IDs: Leman et al. [PM12955719]: NM_007294.3:c.5407-2A>G; MutSpliceDB: NM_007297.3:c.5266-2A>G; Strauch: Excluded from variant effect analysis - Mismatching effect annotation					multiple
NM_007294.2:c.5406+45C>A	17	43049076	G	T	-	0	Houdayer et al.	No change	Materials, Methods: PAXgene					normal
NM_007294.2:c.5406+33A>T	17	43049088	T	A	-	0	Houdayer et al.	No change	Materials, Methods: LCL with puromycin					normal
NM_007294.3:c.5406+8T>C	17	43049113	A	G	-	0	Houdayer et al., Leman et al. [Houdayer et al.]	No change	Materials, Methods: PAXgene, Minigene; Strauch: Multiple IDs: Leman et al. [Houdayer et al.]: NM_007294.3:c.5406+8T>C; Houdayer et al.: NM_007294.2:c.5406+8T>C					normal
NM_007294.3:c.5406+5G>A	17	43049116	C	T	-	1	Leman et al. [PM9354803]	exon 22 skipped		43047703	43047643			skip
NM_007294.3:c.5406+5G>C	17	43049116	C	G	-	1	Houdayer et al., Leman et al. [Houdayer et al.]	Exon 22 skipped	Materials, Methods: LCL with puromycin; Strauch: Multiple IDs: Leman et al. [Houdayer et al.]: NM_007294.3:c.5406+5G>C; Houdayer et al.: NM_007294.2:c.5406+5G>C	43047703	43047643			skip
NM_007294.3:c.5406+4A>G	17	43049117	T	C	-	1	Leman et al. [PM23239986]	exon 22 skipped		43047703	43047643			skip
NM_007294.3:c.5406+3A>T	17	43049118	T	A	-	1	Leman et al. [PM23239986]	exon 22 skipped		43047703	43047643			skip
NM_007294.3:c.5406+2del	17	43049119	AC	C	-	1	Leman et al. [PM23239986]	exon 22 skipped		43047703	43047643			skip
NM_007294.3:c.5406+2T>G	17	43049119	A	C	-	1	Leman et al.	Exon 22 skipped		43047703	43047643			skip
NM_007294.3:c.5406+1G>A	17	43049120	C	T	-	1	Houdayer et al., Leman et al. [Houdayer et al.]	Exon 22 skipped	Materials, Methods: LCL without puromycin; Strauch: Multiple IDs: Leman et al. [Houdayer et al.]: NM_007294.3:c.5406+1G>A; Houdayer et al.: NM_007294.2:c.5406+1G>A	43047703	43047643			skip
NM_007294.3:c.5334T>C	17	43049193	A	G	-	0	Houdayer et al., Leman et al. [Houdayer et al.]	No change	Materials, Methods: PAXgene, Minigene, LCL with puromycin; Strauch: Multiple IDs: Leman et al. [Houdayer et al.]: NM_007294.3:c.5334T>C; Houdayer et al.: NM_007294.2:c.5334T>C					normal
NM_007294.3:c.5333A>G	17	43049194	T	C	-	0	Leman et al. [PM25724305, PM21769658, PM23451180]							normal
NM_007294.3:c.5333-1G>T	17	43049195	C	A	-	1	Leman et al. [PM23239986]	exon 22 skipped		43047703	43047643			skip
NM_007294.3:c.5333-3T>G	17	43049197	A	C	-	1	Houdayer et al., Leman et al. [Houdayer et al.]	Exon 22 skipped	Materials, Methods: LCL with puromycin; Strauch: Multiple IDs: Leman et al. [Houdayer et al.]: NM_007294.3:c.5333-3T>G; Houdayer et al.: NM_007294.2:c.5333-3T>G	43047703	43047643			skip
NM_007294.3:c.5333-6T>G	17	43049200	A	C	-	1	Leman et al. [PM11802209]	exon 22 skipped		43047703	43047643			skip
NM_007294.2:c.5332+39C>T	17	43051024	G	A	-	0	Houdayer et al.	No change	Materials, Methods: PAXgene					normal
NM_007294.3:c.5332+13G>T	17	43051050	C	A	-	0	Houdayer et al., Wai et al.	No change	Materials, Methods: PAXgene, Minigene; Strauch: Multiple IDs: Wai et al.: NM_007294.3:c.5332+13G>T; Houdayer et al.: NM_007294.2:c.5332+13G>T					normal
NM_007294.3:c.5332+2T>A	17	43051061	A	T	-	1	Leman et al.	Exon 21 skipped		43049194	43049121			skip
NM_007294.3:c.5331_5332+1delinsCAACAT	17	43051062	CCT	ATGTTG	-	1	Houdayer et al., Leman et al. [Houdayer et al.]	Exon 21 skipped	Materials, Methods: stimulated T lymphocytes; Strauch: Multiple IDs: Leman et al. [Houdayer et al.]: NM_007294.3:c.5331_5332+1delinsCAACAT; Houdayer et al.: NM_007294.2:c.5331_5332+1delinsCAACAT	43049194	43049121			skip
NM_007294.3:c.5332+1G>A	17	43051062	C	T	-	1	Leman et al. [PM23451180]	exon 21 skipped		43049194	43049121			skip
NM_007294.3:c.5332G>A	17	43051063	C	T	-	1	Houdayer et al., Leman et al. [Houdayer et al.]	Exon 21 skipped	Materials, Methods: PAXgene; Strauch: Multiple IDs: Leman et al. [Houdayer et al.]: NM_007294.3:c.5332G>A; Houdayer et al.: NM_007294.2:c.5332G>A	43049194	43049121			skip
NM_007294.3:c.5332G>T	17	43051063	C	A	-	1	Leman et al. [PM25724305]	exon 21 skipped		43049194	43049121			skip
NM_007294.3:c.5278-1G>A	17	43051118	C	T	-	1	Leman et al. [PM23239986]	Use of a cryptic site 8 nt downstream from 3' ss and exon 21 skipped						multiple
NM_007294.3:c.5278-1G>C	17	43051118	C	G	-	1	Houdayer et al., Leman et al. [Houdayer et al.]	Exon 21 skipped	Materials, Methods: PAXgene; Strauch: Multiple IDs: Leman et al. [Houdayer et al.]: NM_007294.3:c.5278-1G>C; Houdayer et al.: NM_007294.2:c.5278-1G>C	43049194	43049121			skip
NM_007294.3:c.5278-1G>T	17	43051118	C	A	-	1	Leman et al.	Exon 21 skipped and use of a cryptic site 8 nt downstream from 3' ss						multiple
NM_007294.3:c.5278-2del	17	43051119	TG	G	-	1	Leman et al. [PM23451180]	Use of a cryptic site 8 nt downstream from 3' ss and exon 21 skipped						multiple
NM_007294.3:c.5278-6_5278-4del	17	43051121	GAAG	G	-	0	Leman et al. [PM12955719]							normal
NM_007294.2:c.5277+78G>A	17	43056974	C	T	-	0	Houdayer et al.	No change	Materials, Methods: PAXgene					normal
NM_007294.3:c.5277+6G>C	17	43057046	C	G	-	0	Leman et al. [PM21735045]							normal
NM_007294.3:c.5277+1G>A	17	43057051	C	T	-	1	Leman et al. [PM20215541, PM16211554, PM24667779], MutSpliceDB	Leman et al. [PM20215541, PM16211554, PM24667779]: Use of a cryptic site 87 nt upstream from 3' ss and exon 20 skipped; MutSpliceDB: Intron inclusion between exons 18 & 19	Variant with different raported splicing effect; Strauch: Multiple IDs: Leman et al. [PM20215541, PM16211554, PM24667779]: NM_007294.3:c.5277+1G>A; MutSpliceDB: NM_007297.3:c.5136+1G>A; Strauch: Excluded from variant effect analysis - Mismatching effect annotation; Leman is inconsistent between S1 and AllData tables					multiple
NM_007294.3:c.5252G>A	17	43057077	C	T	-	0	Wai et al.							normal
NM_007294.2:c.5251C>A	17	43057078	G	T	-	0	Houdayer et al.	No change	Materials, Methods: PAXgene					normal
NM_007294.3:c.5207T>C	17	43057122	A	G	-	0	Wai et al.							normal
NM_007294.3:c.5198A>G	17	43057131	T	C	-	0	Wai et al.							normal
NM_007294.3:c.5194-1G>T	17	43057136	C	A	-	1	Leman et al. [PM23239986]	Use of a cryptic site 13 nt downstream from 3' ss and exon 20 skipped						multiple
NM_007294.3:c.5194-6T>C	17	43057141	A	G	-	0	Leman et al.							normal
NM_007294.3:c.5194-12G>A	17	43057147	C	T	-	1	Leman et al. [PM21673748, PM21394826]	Use of a cryptic site 10 nt upstream from 3' ss		43057135		43057145		alternative acceptor
NM_007294.2:c.5193+64T>G	17	43063269	A	C	-	0	Houdayer et al.	No change	Materials, Methods: LCL with puromycin					normal
NM_007294.3:c.5193+2del	17	43063331	AC	C	-	1	Houdayer et al., Leman et al. [Houdayer et al.]	Leman et al. [Houdayer et al.]: Exon 19 skipped and Exon 18 and 19 skipped; Houdayer et al.: Exon 19 skipped	Materials, Methods: LCL without puromycin; Strauch: Multiple IDs: Leman et al. [Houdayer et al.]: NM_007294.3:c.5193+2del; Houdayer et al.: NM_007294.2:c.5193+2delT; Strauch: Excluded from variant effect analysis - Mismatching effect annotation					skip
NM_007294.3:c.5193+2T>G	17	43063331	A	C	-	1	Leman et al. [PM23239986]	exon 19 skipped	Strauch: Excluded from variant effect analysis - Variant near exon 18 not 19					skip
NM_007294.3:c.5193+1del	17	43063332	CC	C	-	1	Leman et al. [PM23239986]	Use of a cryptic site 1 nt upstream from 5' ss			43063333		43063334	alternative donor
NM_007294.3:c.5157G>T	17	43063369	C	A	-	0	Wai et al.	Normal (monoallelic expession)						normal
NM_007294.3:c.5154G>T	17	43063372	C	A	-	0	Leman et al. [PM25724305]							normal
NM_007294.3:c.5153G>C	17	43063373	C	G	-	0	Leman et al. [PM25724305]							normal
NM_007294.3:c.5153-1G>A	17	43063374	C	T	-	1	Leman et al. [PM17262179, PM20215541]	Use of a cryptic site 1 nt downstream from 3' ss		43063373		43063372		alternative acceptor
NM_007294.3:c.5153-2del	17	43063375	TA	A	-	1	Leman et al. [PM23239986]	exon 19 skipped		43063373	43063333			skip
NM_007294.3:c.5153-6C>A	17	43063379	G	T	-	0	Houdayer et al., Leman et al. [Houdayer et al.]	No change	Materials, Methods: LCL with puromycin; Strauch: Multiple IDs: Leman et al. [Houdayer et al.]: NM_007294.3:c.5153-6C>A; Houdayer et al.: NM_007294.2:c.5153-6C>A					normal
NM_007294.2:c.5153-13A>G	17	43063386	T	C	-	0	Houdayer et al.	No change	Materials, Methods: PAXgene					normal
NM_007294.3:c.5153-26A>G	17	43063399	T	C	-	1	Wai et al.	Downstream Skipped Exon		43063373	43063333			skip
NM_007294.2:c.5153-34T>G	17	43063407	A	C	-	0	Houdayer et al.	No change	Materials, Methods: LCL with puromycin					normal
NM_007294.2:c.5152+94T>G	17	43063780	A	C	-	0	Houdayer et al.	No change	Materials, Methods: PAXgene					normal
NM_007294.2:c.5152+85delT	17	43063789	AA	A	-	0	Houdayer et al.	No change	Materials, Methods: PAXgene, Minigene					normal
NM_007294.3:c.5152+6T>C	17	43063868	A	G	-	1	Wai et al.	Upstream Skipped Exon		43063951	43063874			skip
NM_007294.3:c.5152+5G>A	17	43063869	C	T	-	1	Leman et al. [PM12955719]	exon 18 skipped	Strauch: Excluded from variant effect analysis - Mismatching effect annotation of NM_007294.3:c.5152+5G>C					skip
NM_007294.3:c.5152+5G>C	17	43063869	C	G	-	1	Wai et al.	Upstream Skipped Exon	Strauch: Excluded from variant effect analysis - Mismatching effect annotation of NM_007294.3:c.5152+5G>A					skip
NM_007294.3:c.5152+1G>C	17	43063873	C	G	-	1	Leman et al. [PM23239986]	exon 18 skipped		43063373	43063333			skip
NM_007294.3:c.5117G>A	17	43063909	C	T	-	0	Wai et al.							normal
NM_007294.2:c.5116G>A	17	43063910	C	T	-	0	Houdayer et al.	No change	Materials, Methods: stimulated T lymphocytes with puromycin					normal
NM_007294.3:c.5096G>A	17	43063930	C	T	-	0	Houdayer et al., Wai et al.	No change	Materials, Methods: PAXgene; Strauch: Multiple IDs: Wai et al.: NM_007294.3:c.5096G>A; Houdayer et al.: NM_007294.2:c.5096G>A					normal
NM_007294.2:c.5078_5080delCTG	17	43063946	CAGC	C	-	1	Houdayer et al.	exon 18 skipping	Materials, Methods: PAXgene, LCL with puromycin	43063373	43063333			skip
NM_007294.2:c.5080G>A	17	43063946	C	T	-	1	Houdayer et al.	Slight exon 18 skipping	Materials, Methods: LCL with puromycin	43063373	43063333			skip
NM_007294.3:c.5075-2A>G	17	43063953	T	C	-	1	Houdayer et al., Leman et al. [Houdayer et al.]	Leman et al. [Houdayer et al.]: Exon 18 skipped; Houdayer et al.: Exon 18 skipped (inframe)	Materials, Methods: LCL without puromycin; Strauch: Multiple IDs: Leman et al. [Houdayer et al.]: NM_007294.3:c.5075-2A>G; Houdayer et al.: NM_007294.2:c.5075-2A>G	43063373	43063333			skip
NM_007294.3:c.5075-6C>A	17	43063957	G	T	-	0	Wai et al., Leman et al.							normal
NM_007294.3:c.5075-8T>G	17	43063959	A	C	-	1	Houdayer et al., Leman et al. [Houdayer et al.]	Leman et al. [Houdayer et al.]: Use of a cryptic site 7 nt upstream from 3' ss; Houdayer et al.: Use of a de novo site 7nt upstream from 3'ss	Materials, Methods: LCL with puromycin; Strauch: Multiple IDs: Leman et al. [Houdayer et al.]: NM_007294.3:c.5075-8T>G; Houdayer et al.: NM_007294.2:c.5075-8T>G	43063951		43063958		alternative acceptor
NM_007294.3:c.5075-9A>T	17	43063960	T	A	-	0	Houdayer et al., Leman et al. [Houdayer et al.]	No change	Materials, Methods: PAXgene; Strauch: Multiple IDs: Leman et al. [Houdayer et al.]: NM_007294.3:c.5075-9A>T; Houdayer et al.: NM_007294.2:c.5075-9A>T					normal
NM_007294.2:c.5074+92T>C	17	43067516	A	G	-	0	Houdayer et al.	No change	Materials, Methods: LCL with puromycin					normal
NM_007294.3:c.5074+7C>T	17	43067601	G	A	-	0	Wai et al.		Strauch: In the original publication, this was incorrectly called NM_007294.3:c.5024C>T					normal
NM_007294.3:c.5074+6C>G	17	43067602	G	C	-	0	Houdayer et al., Leman et al. [Houdayer et al.]	No change	Materials, Methods: PAXgene; Strauch: Multiple IDs: Leman et al. [Houdayer et al.]: NM_007294.3:c.5074+6C>G; Houdayer et al.: NM_007294.2:c.5074+6C>G					normal
NM_007294.3:c.5074+5A>T	17	43067603	T	A	-	0	Houdayer et al., Leman et al. [Houdayer et al.]	No change	Materials, Methods: LCL with puromycin; Strauch: Multiple IDs: Leman et al. [Houdayer et al.]: NM_007294.3:c.5074+5A>T; Houdayer et al.: NM_007294.2:c.5074+5A>T					normal
NM_007294.3:c.5074+3A>G	17	43067605	T	C	-	1	Leman et al. [PM21735045]	Use of a cryptic site 153 nt downstream from 5' ss and exon 17 skipped						multiple
NM_007294.3:c.5074+1G>A	17	43067607	C	T	-	1	Leman et al.	Exon 17 skipped and use of a cryptic site 153 nt downstream from 5' ss						multiple
NM_007294.3:c.5074+1G>T	17	43067607	C	A	-	1	Leman et al. [PM15345110, PM24667779]	Use of a cryptic site 153 nt downstream from 5' ss	Variant with different raported splicing effect		43067608		43067455	alternative donor
NM_007294.3:c.5074G>A	17	43067608	C	T	-	1	Leman et al. [PM25724305]	Use of a cryptic site 153 nt downstream from 5' ss and exon 17 skipped						multiple
NM_007294.3:c.5074G>C	17	43067608	C	G	-	1	Houdayer et al., Leman et al. [Houdayer et al.]	Leman et al. [Houdayer et al.]: Exon 17 skipped and use of a cryptic site 153 nt downstream from 5' ss; Houdayer et al.: Exon 17 skipped	Materials, Methods: PAXgene LCL with puromycin; Strauch: Multiple IDs: Leman et al. [Houdayer et al.]: NM_007294.3:c.5074G>C; Houdayer et al.: NM_007294.2:c.5074G>C					multiple
NM_007294.3:c.5074G>T	17	43067608	C	A	-	1	Leman et al. [PM25724305]	Use of a cryptic site 153 nt downstream from 5' ss and exon 17 skipped						multiple
NM_007294.3:c.5072C>A	17	43067610	G	T	-	0	Leman et al. [PM25724305]							normal
NM_007294.3:c.5072C>G	17	43067610	G	C	-	0	Houdayer et al., Leman et al. [Houdayer et al.]	No change	Materials, Methods: PAXgene; Strauch: Multiple IDs: Leman et al. [Houdayer et al.]: NM_007294.3:c.5072C>G; Houdayer et al.: NM_007294.2:c.5072C>G					normal
NM_007294.3:c.5072C>T	17	43067610	G	A	-	1	Leman et al. [PM25724305]	exon 17 skipping		43063951	43063874			skip
NM_007294.2:c.5071A>G	17	43067611	T	C	-	0	Houdayer et al.	No change	Materials, Methods: stimulated T lymphocytes with puromycin					normal
NM_007294.2:c.5062_5064delGTT	17	43067618	AACA	A	-	0	Houdayer et al.	No change	Materials, Methods: Xgene, Minigene					normal
NM_007294.3:c.5024C>T	17	43067658	G	A	-	0	Wai et al.							normal
NM_007294.2:c.5017_5019delCAC	17	43067663	GTGG	G	-	0	Houdayer et al.	No change	Materials, Methods: PAXgene					normal
NM_007294.2:c.4994T>A	17	43067688	A	T	-	0	Houdayer et al.	No change	Materials, Methods: PAXgene					normal
NM_007294.3:c.4988T>A	17	43067694	A	T	-	1	Leman et al. [PM25724305]	exon 17 skipping		43063951	43063874			skip
NM_007294.3:c.4987A>T	17	43067695	T	A	-	1	Leman et al. [PM25724305]	exon 17 skipped		43063951	43063874			skip
NM_007294.3:c.4987-1G>A	17	43067696	C	T	-	1	Leman et al. [PM23451180]	exon 17 skipped		43063951	43063874			skip
NM_007294.3:c.4987-2A>G	17	43067697	T	C	-	1	Leman et al. [PM21769658]	exon 17 skipped		43063951	43063874			skip
NM_007294.3:c.4987-3C>G	17	43067698	G	C	-	1	Leman et al. [PM21638052]	exon 17 skipped		43063951	43063874			skip
NM_007294.3:c.4987-4del	17	43067699	AA	A	-	1	Leman et al.	Exon 17 skipped		43063951	43063874			skip
NM_007294.3:c.4987-5T>A	17	43067700	A	T	-	1	Houdayer et al., Leman et al. [Houdayer et al.]	Exon 17 skipped	Materials, Methods: PAXgene, Minigene; Strauch: Multiple IDs: Leman et al. [Houdayer et al.]: NM_007294.3:c.4987-5T>A; Houdayer et al.: NM_007294.2:c.4987-5T>A	43063951	43063874			skip
NM_007294.3:c.4987-6T>C	17	43067701	A	G	-	1	Leman et al.	Exon 17 skipped		43063951	43063874			skip
NM_007294.3:c.4987-11T>C	17	43067706	A	G	-	0	Wai et al.							normal
NM_007294.3:c.4986+6T>C	17	43070922	A	G	-	1	Houdayer et al., Leman et al. [Houdayer et al.]	Leman et al. [Houdayer et al.]: Use of a cryptic site 65 nt downstream from 5' ss; Houdayer et al.: Use of a cryptic site 65nt downstream of the 5'ss	Materials, Methods: LCL with puromycin; Strauch: Multiple IDs: Leman et al. [Houdayer et al.]: NM_007294.3:c.4986+6T>C; Houdayer et al.: NM_007294.2:c.4986+6T>C		43070928		43070863	alternative donor
NM_007294.3:c.4986+6T>G	17	43070922	A	C	-	1	Leman et al. [PM16619214, PM24667779]	Use of a cryptic site 65 nt downstream from 5' ss	Variant with different raported splicing effect		43070928		43070863	alternative donor
NM_007294.3:c.4986+5G>A	17	43070923	C	T	-	1	Leman et al. [PM23451180, PM23239986]	Use of a cryptic site 65 nt downstream from 5' ss			43070928		43070863	alternative donor
NM_007294.3:c.4986+5G>T	17	43070923	C	A	-	1	Leman et al. [PM18693280]	Use of a cryptic site 65 nt downstream from 5' ss			43070928		43070863	alternative donor
NM_007294.3:c.4986+4A>G	17	43070924	T	C	-	1	Leman et al. [PM23239986]	Use of a cryptic site 65 nt downstream from 5' ss			43070928		43070863	alternative donor
NM_007294.3:c.4986+3G>C	17	43070925	C	G	-	1	Leman et al.	Use of a cryptic site 65 nt downstream from 5' ss			43070928		43070863	alternative donor
NM_007294.3:c.4986+1G>T	17	43070927	C	A	-	1	Leman et al. [PM23451180]	Use of a cryptic site 65 nt downstream from 5' ss			43070928		43070863	alternative donor
NM_007294.3:c.4985T>C	17	43070929	A	G	-	0	Leman et al. [PM25724305]							normal
NM_007294.2:c.4956G>A	17	43070958	C	T	-	0	Houdayer et al.	No change	Materials, Methods: PAXgene					normal
NM_007294.3:c.4955_4956delinsAA	17	43070958	CA	TT	-	0	Wai et al.							normal
NM_007294.3:c.4868C>G	17	43071046	G	C	-	1	Wai et al.	Exonic Alternative 5' Splice Site						alternative donor
NM_007294.2:c.4841C>T	17	43071073	G	A	-	0	Houdayer et al.	No change	Materials, Methods: LCL with puromycin					normal
NM_007294.2:c.4812A>G	17	43071102	T	C	-	0	Houdayer et al.	No change	Materials, Methods: PAXgene					normal
NM_007294.2:c.4682C>T	17	43071232	G	A	-	0	Houdayer et al.	No change	Materials, Methods: PAXgene, Minigene					normal
NM_007294.3:c.4676-8C>G	17	43071246	G	C	-	0	Wai et al.							normal
NM_007294.3:c.4675+1G>A	17	43074330	C	T	-	1	Leman et al. [PM21394826, PM18489799]	Use of a cryptic site 11 nt upstream from 5' ss and exon 15 skipped	Variant with different raported splicing effect					multiple
NM_007294.3:c.4675G>A	17	43074331	C	T	-	1	Leman et al. [PM23239986]	Use of a cryptic site 11 nt upstream from 5' ss			43074331		43074342	alternative donor
NM_007294.3:c.4675G>C	17	43074331	C	G	-	1	Leman et al.	Exon 15 skipped		43071238	43070928			skip
NM_007294.2:c.4653T>C	17	43074353	A	G	-	0	Houdayer et al.	No change	Materials, Methods: PAXgene					normal
NM_007294.2:c.4636G>A	17	43074370	C	T	-	0	Houdayer et al.	No change	Materials, Methods: PAXgene					normal
NM_007294.3:c.4485-1G>C	17	43074522	C	G	-	1	Leman et al.	Exon 15 skipped		43071238	43070928			skip
NM_007294.3:c.4484+15T>C	17	43076473	A	G	-	0	Wai et al.							normal
NM_007294.2:c.4484+14A>G	17	43076474	T	C	-	0	Houdayer et al.	No change	Materials, Methods: LCL with puromycin					normal
NM_007294.3:c.4484+1G>A	17	43076487	C	T	-	1	Houdayer et al., Leman et al. [Houdayer et al.]	Exon 14 skipped	Materials, Methods: LCL with puromycin; Strauch: Multiple IDs: Leman et al. [Houdayer et al.]: NM_007294.3:c.4484+1G>A; Houdayer et al.: NM_007294.2:c.4484+1G>A	43074521	43074331			skip
NM_007294.3:c.4484+1G>T	17	43076487	C	A	-	1	Leman et al. [PM21735045]	exon 14 skipped		43074521	43074331			skip
NM_007294.3:c.4484G>A	17	43076488	C	T	-	1	Houdayer et al., Leman et al. [Houdayer et al.]	Exon 14 skipped	Materials, Methods: PAXgene LCL with puromycin; Strauch: Multiple IDs: Leman et al. [Houdayer et al.]: NM_007294.3:c.4484G>A; Houdayer et al.: NM_007294.2:c.4484G>A	43074521	43074331			skip
NM_007294.3:c.4484G>C	17	43076488	C	G	-	1	Leman et al. [PM24489791]	exon 14 skipped and exon 14, 15 skipped						skip
NM_007294.3:c.4484G>T	17	43076488	C	A	-	1	Houdayer et al., Leman et al. [Houdayer et al.]	Exon 14 skipped	Materials, Methods: LCL with puromycin; Strauch: Multiple IDs: Leman et al. [Houdayer et al.]: NM_007294.3:c.4484G>T; Houdayer et al.: NM_007294.2:c.4484G>T	43074521	43074331			skip
NM_007294.2:c.4445A>G	17	43076527	T	C	-	0	Houdayer et al.	No change	Materials, Methods: LCL with puromycin					normal
NM_007294.3:c.4393A>G	17	43076579	T	C	-	0	Wai et al.							normal
NM_007294.3:c.4358-2del	17	43076616	TT	T	-	0	Leman et al. [PM21769658]							normal
NM_007294.3:c.4358-10C>T	17	43076624	G	A	-	0	Houdayer et al., Leman et al. [Houdayer et al.]	No change	Materials, Methods: PAXgene LCL with puromycin; Strauch: Multiple IDs: Leman et al. [Houdayer et al.]: NM_007294.3:c.4358-10C>T; Houdayer et al.: NM_007294.2:c.4358-10C>T					normal
NM_007294.3:c.4358-31_4358-27del	17	43076641	TACTTT	T	-	1	Wai et al.	Downstream Skipped Exon						skip
NM_007294.2:c.4357+59C>A	17	43082345	G	T	-	0	Houdayer et al.	No change	Materials, Methods: PAXgene					normal
NM_007294.2:c.4357+10G>A	17	43082394	C	T	-	0	Houdayer et al.	No change	Materials, Methods: PAXgene					normal
NM_007294.3:c.4357+6T>C	17	43082398	A	G	-	1	Wai et al., Leman et al. [PM7493024]	Wai et al.: Upstream Skipped Exon; Leman et al. [PM7493024]: exon 13 skipped		43076614	43076488			skip
NM_007294.3:c.4357+1dup	17	43082402	A	AC	-	1	Houdayer et al., Leman et al. [Houdayer et al.]	Leman et al. [Houdayer et al.]: Use of a cryptic site 1 nt downstream from 3' ss; Houdayer et al.: Use of a de novo site 1nt downstream from 5'ss	Materials, Methods: LCL with puromycin; Strauch: Multiple IDs: Leman et al. [Houdayer et al.]: NM_007294.3:c.4357+1dup; Houdayer et al.: NM_007294.2:c.4357+1dupG; Strauch: Variant effect assumed to affect donor		43082404		43082403	alternative acceptor
NM_007294.3:c.4357+1del	17	43082403	CC	C	-	1	Leman et al. [PM21735045]	exon 13 skipped		43076614	43076488			skip
NM_007294.3:c.4357+1G>A	17	43082403	C	T	-	1	Leman et al. [PM21769658]	exon 13 skipped		43076614	43076488			skip
NM_007294.3:c.4357+1G>T	17	43082403	C	A	-	1	Leman et al. [PM21735045]	exon 13 skipped		43076614	43076488			skip
NM_007294.3:c.4343G>A	17	43082418	C	T	-	0	Wai et al.							normal
NM_007294.3:c.4185+2_4185+22delinsA	17	43090922	CACACACACACACGCTTTTTA	T	-	1	Leman et al. [PM12938098]	exon 12 skipped		43082575	43082404			skip
NM_007294.3:c.4185_4185+3del	17	43090941	TACCT	T	-	1	Leman et al. [PM21769658]	exon 12 skipped		43082575	43082404			skip
NM_007294.3:c.4185+3A>T	17	43090941	T	A	-	1	Leman et al.	Exon 12 skipped		43082575	43082404			skip
NM_007294.3:c.4185G>A	17	43090944	C	T	-	1	Leman et al. [PM12759930, PM23239986, PM7493024]	exon 12 skipped		43082575	43082404			skip
NM_007294.3:c.4185G>C	17	43090944	C	G	-	1	Leman et al.	Exon 12 skipped		43082575	43082404			skip
NM_007294.3:c.4097G>A	17	43091032	C	T	-	0	Leman et al. [PM23451180]							normal
NM_007294.3:c.4097-2A>G	17	43091034	T	C	-	1	Leman et al.	Use of a cryptic site 1 nt upstream from 3' ss		43091032		43091033		alternative acceptor
NM_007294.3:c.4097-11T>C	17	43091043	A	G	-	0	Houdayer et al., Leman et al. [Houdayer et al.]	No change	Materials, Methods: LCL with puromycin; Strauch: Multiple IDs: Leman et al. [Houdayer et al.]: NM_007294.3:c.4097-11T>C; Houdayer et al.: NM_007294.2:c.4097-11T>C					normal
NM_007294.2:c.4097-29C>T	17	43091061	G	A	-	0	Houdayer et al.	No change	Materials, Methods: LCL with puromycin					normal
NM_007294.3:c.4096+3A>G	17	43091432	T	C	-	1	Leman et al. [PM23239986]	Use of a cryptic site 3309 nt upstream from 5' ss			43091435		43094744	alternative donor
NM_007294.3:c.4096+1G>A	17	43091434	C	T	-	1	Leman et al. [PM17011978]	Use of a cryptic site 3309 nt upstream from 5' ss			43091435		43094744	alternative donor
NM_007294.3:c.3845A>T	17	43091686	T	A	-	0	Wai et al.							normal
NM_007294.3:c.3047A>G	17	43092484	T	C	-	0	Wai et al.							normal
NM_007294.3:c.1731A>G	17	43093800	T	C	-	0	Wai et al.	Normal (single exon RT-PCR)						normal
NM_007294.3:c.671-2A>C	17	43094862	T	G	-	1	Leman et al. [PM14513821]	exons 10, 11 skipped and exons 9_11 skipped						skip
NM_007294.3:c.670+8C>T	17	43095838	G	A	-	0	Leman et al.							normal
NM_007294.3:c.670+1delG	17	43095845	CC	C	-	1	Leman et al. [PM24667779]	Use of a cryptic site 1 nt upstream from 5' ss			43095846		43095847	alternative donor
NM_007294.3:c.668A>G	17	43095848	T	C	-	1	Leman et al. [PM23239986]	exon 10 skipped		43094860	43091435			skip
NM_007294.3:c.612G>C	17	43095904	C	G	-	0	Houdayer et al., Wai et al.	No change	Materials, Methods: PAXgene; Strauch: Multiple IDs: Wai et al.: NM_007294.3:c.612G>C; Houdayer et al.: NM_007294.2:c.612G>C					normal
NM_007294.3:c.594-2A>C	17	43095924	T	G	-	1	Leman et al. [PM9115959, PM16211554]	exon 10 skipped		43094860	43091435			skip
NM_007294.3:c.594-4A>G	17	43095926	T	C	-	0	Leman et al. [PM23451180]							normal
NM_007294.2:c.594-15G>C	17	43095937	C	G	-	0	Houdayer et al.	No change	Materials, Methods: PAXgene, Minigene					normal
NM_007294.2:c.594-34T>C	17	43095956	A	G	-	0	Houdayer et al.	No change	Materials, Methods: PAXgene					normal
NM_007294.3:c.593+8A>G	17	43097236	T	C	-	0	Leman et al. [PM16619214]							normal
NM_007294.3:c.593+4A>G	17	43097240	T	C	-	1	Leman et al. [PM21394826]	exon 9 skipped		43095922	43095846			skip
NM_007294.3:c.593+3G>A	17	43097241	C	T	-	0	Leman et al.							normal
NM_007294.3:c.591C>T	17	43097246	G	A	-	1	Leman et al. [Houdayer et al.]	Exon 9 and exon 9 and 10 skipped						skip
NM_007294.2:c.588T>C	17	43097249	A	G	-	0	Houdayer et al.	No change	Materials, Methods: PAXgene					normal
NM_007294.2:c.557C>A	17	43097280	G	T	-	0	Houdayer et al.	No change	Materials, Methods: LCL with puromycin					normal
NM_007294.2:c.552T>C	17	43097285	A	G	-	0	Houdayer et al.	No change	Materials, Methods: PAXgene, Minigene					normal
NM_007294.3:c.548-3del	17	43097292	AA	A	-	0	Leman et al. [PM23451180, PM21769658]							normal
NM_007294.2:c.548-17G>T	17	43097306	C	A	-	0	Houdayer et al.	No change	Materials, Methods: PAXgene, Minigene					normal
NM_007294.3:c.547+7G>A	17	43099768	C	T	-	0	Houdayer et al., Leman et al. [Houdayer et al.]	No change	Materials, Methods: LCL with puromycin; Strauch: Multiple IDs: Leman et al. [Houdayer et al.]: NM_007294.3:c.547+7G>A; Houdayer et al.: NM_007294.2:c.547+7G>A					normal
NM_007294.3:c.547+6G>A	17	43099769	C	T	-	0	Leman et al. [PM21673748]							normal
NM_007294.3:c.547+3A>T	17	43099772	T	A	-	1	Leman et al.	Exon 8 skipped		43097289	43097244			skip
NM_007294.3:c.547+2T>A	17	43099773	A	T	-	1	Houdayer et al., Leman et al. [Houdayer et al.]	Exon 8 skipped	Materials, Methods: LCL with puromycin; Strauch: Multiple IDs: Leman et al. [Houdayer et al.]: NM_007294.3:c.547+2T>A; Houdayer et al.: NM_007294.2:c.547+2T>A	43097289	43097244			skip
NM_007294.3:c.547+2T>C	17	43099773	A	G	-	1	Leman et al. [PM10479726]	exon 8 skipped		43097289	43097244			skip
NM_007294.2:c.536A>G	17	43099786	T	C	-	0	Houdayer et al.	No change	Materials, Methods: PAXgene					normal
NM_007294.3:c.509G>A	17	43099813	C	T	-	0	Wai et al.							normal
NM_007294.2:c.448A>G	17	43099874	T	C	-	0	Houdayer et al.	No change	Materials, Methods: LCL with puromycin					normal
NM_007294.3:c.442-3T>G	17	43099883	A	C	-	1	Leman et al. [Houdayer et al.]	Use of a cryptic site 3 nt downstream from 5' ss	Strauch: Excluded from variant effect analysis - no sensible ALT motif					alternative donor
NM_007294.2:c.442-16T>G	17	43099896	A	C	-	0	Houdayer et al.	No change	Materials, Methods: LCL with puromycin					normal
NM_007294.2:c.442-25G>A	17	43099905	C	T	-	0	Houdayer et al.	No change	Materials, Methods: LCL with puromycin					normal
NM_007294.2:c.441+51T>C	17	43104071	A	G	-	0	Houdayer et al.	No change	Materials, Methods: LCL with puromycin					normal
NM_007294.2:c.441+18C>T	17	43104104	G	A	-	0	Houdayer et al.	No change	Materials, Methods: PAXgene					normal
NM_007294.3:c.441+2T>A	17	43104120	A	T	-	1	Leman et al. [PM21769658]	Use of a cryptic site 62 nt upstream from 5' ss			43104122		43104184	alternative donor
NM_007294.3:c.441+2T>G	17	43104120	A	C	-	1	Leman et al. [PM23451180]	Use of a cryptic site 62 nt upstream from 5' ss			43104122		43104184	alternative donor
NM_007294.3:c.441+1G>A	17	43104121	C	T	-	1	Leman et al. [PM16619214, PM24667779]	Use of a cryptic site 62 nt upstream from 5' ss and exon 7 skipped						multiple
NM_007294.2:c.429A>C	17	43104134	T	G	-	0	Houdayer et al.	No change	Materials, Methods: PAXgene					normal
NM_007294.2:c.416A>G	17	43104147	T	C	-	0	Houdayer et al.	No change	Materials, Methods: PAXgene					normal
NM_007294.3:c.302-1G>A	17	43104262	C	T	-	1	Leman et al. [PM18712473]	exon 7 skipped		43099880	43099775			skip
NM_007294.3:c.302-2del	17	43104263	TG	G	-	1	Leman et al. [PM16619214]	Use of a cryptic site 10 nt downstream from 3' ss		43104261		43104251		alternative acceptor
NM_007294.3:c.302-3C>G	17	43104264	G	C	-	1	Leman et al. [PM18489799, PM20215541]	Use of a cryptic site 2 nt upstream from 3' ss		43104261		43104263		alternative acceptor
NM_007294.3:c.302-5T>C	17	43104266	A	G	-	0	Leman et al.							normal
NM_007294.3:c.301+7G>A	17	43104861	C	T	-	0	Houdayer et al., Leman et al. [Houdayer et al.]	No change	Materials, Methods: PAXgene; Strauch: Multiple IDs: Leman et al. [Houdayer et al.]: NM_007294.3:c.301+7G>A; Houdayer et al.: NM_007294.2:c.301+7G>A					normal
NM_007294.3:c.301+6T>C	17	43104862	A	G	-	1	Leman et al. [PM21769658]	Use of a cryptic site 9 nt upstream from 5' ss			43104868		43104877	alternative donor
NM_007294.3:c.301+1G>C	17	43104867	C	G	-	1	Leman et al.	Use of a cryptic site 9 nt upstream from 5' ss			43104868		43104877	alternative donor
NM_007294.3:c.286G>A	17	43104883	C	T	-	0	Wai et al.							normal
NM_007294.3:c.286G>C	17	43104883	C	G	-	0	Wai et al.							normal
NM_007294.2:c.255G>A	17	43104914	C	T	-	0	Houdayer et al.	No change	Materials, Methods: PAXgene					normal
NM_007294.2:c.231G>A	17	43104938	C	T	-	0	Houdayer et al.	No change	Materials, Methods: PAXgene, Minigene					normal
NM_007294.3:c.213-1G>A	17	43104957	C	T	-	1	Leman et al. [PM24667779]	Use of a cryptic site 59 nt upstream from 3' ss		43104956		43105015		alternative acceptor
NM_007294.3:c.213-2A>C	17	43104958	T	G	-	1	Houdayer et al., Leman et al. [Houdayer et al.]	Leman et al. [Houdayer et al.]: Use of a cryptic site 59 nt upstream from 3' ss; Houdayer et al.: Use of a cryptic site 59nt upstream from 3'ss	Materials, Methods: several experiments for the same mutation: PAXgene, LCL with puromycin, lymphocytes without puromycin, lymphocytes with puromycin; Strauch: Multiple IDs: Leman et al. [Houdayer et al.]: NM_007294.3:c.213-2A>C; Houdayer et al.: NM_007294.2:c.213-2A>C	43104956		43105015		alternative acceptor
NM_007294.3:c.213-2A>G	17	43104958	T	C	-	1	Houdayer et al., Leman et al. [Houdayer et al.]	Leman et al. [Houdayer et al.]: Use of a cryptic site 59 nt upstream from 3' ss; Houdayer et al.: Use of the cryptic site 59nt upstream from 3'ss	Materials, Methods: LCL without puromycin; Strauch: Multiple IDs: Leman et al. [Houdayer et al.]: NM_007294.3:c.213-2A>G; Houdayer et al.: NM_007294.2:c.213-2A>G	43104956		43105015		alternative acceptor
NM_007294.3:c.213-5T>G	17	43104961	A	C	-	1	Wai et al.	Intronic Alternative 3' Splice Site						alternative acceptor
NM_007294.3:c.213-11T>G	17	43104967	A	C	-	1	Houdayer et al., Leman et al. [Houdayer et al.]	Leman et al. [Houdayer et al.]: Use of a cryptic site 59 nt upstream from 3' ss; Houdayer et al.: Use of a cryptic site 60 nt upstream from 3'ss	Materials, Methods: PAXgene, Minigene; Strauch: Multiple IDs: Leman et al. [Houdayer et al.]: NM_007294.3:c.213-11T>G; Houdayer et al.: NM_007294.2:c.213-11T>G; Strauch: Variant effect assumed to be 59nt upstream	43104956		43105015		alternative acceptor
NM_007294.3:c.213-12A>G	17	43104968	T	C	-	1	Leman et al. [PM9805131, PM21735045]	Use of a cryptic site 11 nt upstream from 3' ss		43104956		43104967		alternative acceptor
NM_007294.3:c.213-14C>G	17	43104970	G	C	-	1	Wai et al.	Intronic Alternative 3' Splice Site						alternative acceptor
NM_007294.2:c.213-15A>G	17	43104971	T	C	-	1	Houdayer et al.	Use of the cryptic site 59nt upstream from 3'ss	Materials, Methods: PAXgene	43104956		43105015		alternative acceptor
NM_007294.2:c.212+23T>A	17	43106433	A	T	-	0	Houdayer et al.	No change	Materials, Methods: LCL without puromycin					normal
NM_007294.3:c.212+3A>G	17	43106453	T	C	-	1	Houdayer et al., Leman et al. [Houdayer et al.]	Leman et al. [Houdayer et al.]: Use of a cryptic site 22 nt upstream from 5' ss; Houdayer et al.: Use of a cryptic site 22nt upstream from 5'ss	Materials, Methods: PAXgene, Minigene, LCL with puromycin; Strauch: Multiple IDs: Leman et al. [Houdayer et al.]: NM_007294.3:c.212+3A>G; Houdayer et al.: NM_007294.2:c.212+3A>G		43106456		43106478	alternative donor
NM_007294.3:c.212+2T>C	17	43106454	A	G	-	1	Houdayer et al., Leman et al. [Houdayer et al.]	Leman et al. [Houdayer et al.]: Use of a cryptic site 22 nt upstream from 5' ss; Houdayer et al.: Use of the cryptic site 22nt upstream from 5'ss	Materials, Methods: PAXgene; Strauch: Multiple IDs: Leman et al. [Houdayer et al.]: NM_007294.3:c.212+2T>C; Houdayer et al.: NM_007294.2:c.212+2T>C		43106456		43106478	alternative donor
NM_007294.3:c.212+1G>A	17	43106455	C	T	-	1	Houdayer et al., Leman et al. [Houdayer et al.]	Leman et al. [Houdayer et al.]: Use of a cryptic site 22 nt upstream from 5' ss; Houdayer et al.: Use of a cryptic site 22nt upstream from 5'ss	Materials, Methods: LCL with puromycin; Strauch: Multiple IDs: Leman et al. [Houdayer et al.]: NM_007294.3:c.212+1G>A; Houdayer et al.: NM_007294.2:c.212+1G>A		43106456		43106478	alternative donor
NM_007294.3:c.212+1G>C	17	43106455	C	G	-	1	Leman et al. [PM23239986]	Use of a cryptic site 22 nt upstream from 5' ss			43106456		43106478	alternative donor
NM_007294.3:c.212+1G>T	17	43106455	C	A	-	1	Leman et al.	Use of a cryptic site 22 nt upstream from 5' ss			43106456		43106478	alternative donor
NM_007294.3:c.211dup	17	43106456	C	CT	-	0	Leman et al. [Houdayer et al.]							alternative donor
NM_007294.3:c.212G>A	17	43106456	C	T	-	1	Houdayer et al., Leman et al. [Houdayer et al.]	Leman et al. [Houdayer et al.]: Use of a cryptic site 22 nt upstream from 5' ss; Houdayer et al.: Use of a cryptic site 22nt upstream from 5'ss	Materials, Methods: PAXgene; Strauch: Multiple IDs: Leman et al. [Houdayer et al.]: NM_007294.3:c.212G>A; Houdayer et al.: NM_007294.2:c.212G>A		43106456		43106478	alternative donor
NM_007294.3:c.212G>T	17	43106456	C	A	-	1	Wai et al.	Exonic Alternative 5' Splice Site						normal
NM_007294.3:c.211A>G	17	43106457	T	C	-	1	Houdayer et al., Leman et al. [Houdayer et al.]	Leman et al. [Houdayer et al.]: Exon 5 skipped and use of a cryptic site 22 nt upstream from 5' ss; Houdayer et al.: Exon 5 skipped and use of a cryptic site 22nt upstream from 5'ss	Materials, Methods: LCL with puromycin; Strauch: Multiple IDs: Leman et al. [Houdayer et al.]: NM_007294.3:c.211A>G; Houdayer et al.: NM_007294.2:c.211A>G					multiple
NM_007294.2:c.199G>T	17	43106469	C	A	-	0	Houdayer et al.	No change	Materials, Methods: PAXgene					normal
NM_007294.2:c.191G>A	17	43106477	C	T	-	0	Houdayer et al.	No change	Materials, Methods: PAXgene					normal
NM_007294.3:c.189A>T	17	43106479	T	A	-	0	Wai et al.							normal
NM_007294.2:c.140G>T	17	43106528	C	A	-	0	Houdayer et al.	No change	Materials, Methods: LCL with puromycin					normal
NM_007294.3:c.135-1G>C	17	43106534	C	G	-	1	Leman et al. [PM16211554, PM23239986]	exon 5 skipped	Strauch: Excluded from variant effect analysis - Variant near exon 4 not 5					skip
NM_007294.3:c.135-6T>G	17	43106539	A	C	-	1	Leman et al. [PM12759930]	exon 5 skipped	Strauch: Excluded from variant effect analysis - Variant near exon 4 not 5					skip
NM_007294.3:c.135-15_135-12del	17	43106545	AAAGA	A	-	0	Leman et al. [PM18693280]							normal
NM_007294.3:c.134+3_134+6del	17	43115720	ACTTA	A	-	1	Leman et al. [PM23451180]	exon 3 skipped		43115779	43115726			skip
NM_007294.3:c.134+3A>C	17	43115723	T	G	-	1	Leman et al.	Exon 3 skipped		43115779	43115726			skip
NM_007294.3:c.134+3A>T	17	43115723	T	A	-	1	Wai et al.	Upstream Skipped Exon		43115779	43115726			skip
NM_007294.3:c.134+1G>A	17	43115725	C	T	-	1	Houdayer et al., Leman et al. [Houdayer et al.]	Exon 3 skipped	Materials, Methods: LCL with puromycin; Strauch: Multiple IDs: Leman et al. [Houdayer et al.]: NM_007294.3:c.134+1G>A; Houdayer et al.: NM_007294.2:c.134+1G>A	43115779	43115726			skip
NM_007294.3:c.133A>C	17	43115727	T	G	-	0	Leman et al.							normal
NM_007294.3:c.132C>T	17	43115728	G	A	-	1	Leman et al. [PM24667779]	Use of a cryptic site 4 nt upstream from 5' ss			43115726		43115730	alternative donor
NM_007294.2:c.110C>G	17	43115750	G	C	-	0	Houdayer et al.	No change	Materials, Methods: PAXgene					normal
NM_007294.3:c.81-1G>C	17	43115780	C	G	-	1	Houdayer et al., Leman et al. [Houdayer et al.]	Leman et al. [Houdayer et al.]: Use of a cryptic site 7 nt downstream from 3' ss; Houdayer et al.: Use of a cryptic site 7nt downstream from 3'ss	Materials, Methods: PAXgene; Strauch: Multiple IDs: Leman et al. [Houdayer et al.]: NM_007294.3:c.81-1G>C; Houdayer et al.: NM_007294.2:c.81-1G>C	43115779		43115772		alternative acceptor
NM_007294.3:c.81-6T>A	17	43115785	A	T	-	1	Leman et al. [PM18693280]	Use of a cryptic site 2 nt upstream from 3' ss	Strauch: Excluded from variant effect analysis - no sensible ALT motif					alternative acceptor
NM_007294.3:c.81-6T>C	17	43115785	A	G	-	0	Leman et al.							normal
NM_007294.3:c.81-9C>G	17	43115788	G	C	-	1	Leman et al. [PM20614180]	Use of a cryptic site 8 nt upstream from 3' ss		43115779		43115787		alternative acceptor
NM_007294.3:c.81-11del	17	43115790	AG	G	-	0	Leman et al. [PM21735045]							normal
NM_007294.3:c.81-12C>G	17	43115791	G	C	-	0	Leman et al.							normal
NM_007294.3:c.81-12del	17	43115791	GG	G	-	0	Houdayer et al., Leman et al. [Houdayer et al.]	No change	Materials, Methods: PAXgene; Strauch: Multiple IDs: Leman et al. [Houdayer et al.]: NM_007294.3:c.81-12del; Houdayer et al.: NM_007294.2:c.81-12delC					normal
NM_007294.2:c.81-13C>A	17	43115792	G	T	-	0	Houdayer et al.	No change	Materials, Methods: PAXgene, Minigene					normal
NM_007294.2:c.81-13C>G	17	43115792	G	C	-	0	Houdayer et al.	No change	Materials, Methods: LCL with puromycin					normal
NM_007294.3:c.81-14C>T	17	43115793	G	A	-	0	Houdayer et al., Wai et al.	No change	Materials, Methods: PAXgene; Strauch: Multiple IDs: Wai et al.: NM_007294.3:c.81-14C>T; Houdayer et al.: NM_007294.2:c.81-14C>T					normal
NM_007294.2:c.81-49A>C	17	43115828	T	G	-	0	Houdayer et al.	No change	Materials, Methods: PAXgene, Minigene					normal
NM_007294.3:c.81-65G>C	17	43115844	C	G	-	0	Houdayer et al., Wai et al.	No change	Materials, Methods: PAXgene, Minigene; Strauch: Multiple IDs: Wai et al.: NM_007294.3:c.81-65G>C; Houdayer et al.: NM_007294.2:c.81-65G>C					normal
NM_007294.3:c.80+3_80+6del	17	43124011	ACTTA	A	-	1	Leman et al. [PM19011960]	exon 2 skipped		43124115	43124017			skip
NM_007294.3:c.80+1G>A	17	43124016	C	T	-	1	Leman et al. [PM17011978]	exon 2 skipped		43124115	43124017			skip
NM_007294.3:c.36A>G	17	43124061	T	C	-	0	Wai et al.							normal
NM_007294.2:c.21C>T	17	43124076	G	A	-	0	Houdayer et al.	No change	Materials, Methods: PAXgene					normal
NM_007294.3:c.19C>T	17	43124078	G	A	-	0	Wai et al.							normal
NM_007294.3:c.-19-10T>C	17	43124125	A	G	-	0	Leman et al. [PM10459348]							normal
NM_000342.4:c.1282+5G>C	17	44257981	C	G	-	1	Maddirevula et al.	Skipping; r.1015_1210del:p.(Tyr339Alafs*6)		44258180	44257986			skip
NM_015443.3:c.2725-5T>G	17	46033197	A	C	-	1	Wai et al.	Downstream Skipped Exon		46033192	46033080			skip
NM_015443.3:c.1848G>A	17	46066537	C	T	-	1	Wai et al.	Exonic Alternative 5' Splice Site						alternative donor
NM_000023.2:c.584+5G>A	17	50168577	G	A	+	1	Maddirevula et al.	Skipping; r.585_747del:p.(Val196Trpfs*71)		50168374	50168572			skip
NM_000088.3:c.2127+2T>A	17	50191786	A	T	-	1	Maddirevula et al.	Skipping; r.2029_2127del:p.(Glu678_Gly710del)		50191886	50191788			skip
NM_001168215:c.95+3A>G	17	50277743	A	G	+	1	Maddirevula et al.	Retention; r.94_95ins94+1_95+197:p.(Ala33Cysfs*11)						retention
NM_000213.3:c.3793+1G>C	17	75751112	G	C	+	1	Maddirevula et al.	Skipping; r.3744_3793del:p.(Glu1249Thrfs*11)		75750974	75751111			skip
NM_001080510.3:c.322+2T>C	17	76733217	T	C	+	1	Maddirevula et al.	Skipping; r.84+1_322+1del:p.(Ile29PhefsTer2)		76732978	76733215			skip
NM_005993.4:c.1922G>C	17	82906053	G	C	+	1	Wai et al.	Triple Skipped Exon upstream and downstream						skip
NM_017653.3:c.1860+1G>A	18	49097401	C	T	-	1	Maddirevula et al.	Skipping; r.1747_1859del:p.(Val583Glufs*87)		49097515	49097402			skip
NM_173630.3:c.5746-20A>G	18	70028821	T	C	-	1	Maddirevula et al.	Skipping; r.5746_5823del:p.(Asp1917_Glu1942del)		70028801	70028724			skip
NM_173630.3:c.2885+8A>G	18	70135176	T	C	-	1	Maddirevula et al. [PM26608784]	Retention; r.2885_2886ins2885+1_2885+7:p.(Ser963*)						retention
NM_001128844.1:c.2617-1G>A	19	11021724	G	A	+	1	MutSpliceDB	Intron inclusion between exons 19 & 20						retention
NM_001128844.1:c.3952-1G>C	19	11034913	G	C	+	1	MutSpliceDB	Intron inclusion between exons 29 & 30						retention
NM_020812.3:c.4107-1G>C	19	11214650	C	G	-	1	Maddirevula et al. [PM23522784]	Skipping; r.4108_4114del:p.(Thr1370Metfs*19)		11214649	11214553			skip
NM_016145.3:c.156+1G>T	19	12669127	C	A	-	1	Maddirevula et al. [PM30250217]	Skipping; r.51_156del:p.(Arg17Serfs*2)		12669233	12669128			skip
NM_013976.2:c.853-2A>G	19	12896908	A	G	+	1	Maddirevula et al.	Skipping; r.637_852del:p.(Ile213_Gly284del)		12896910	12897013			skip
NM_017721.4:c.748+1G>T	19	13913639	G	T	+	1	Maddirevula et al. [PM25066123]	Skipping; r.514_988del:p.?		13913404	13913638			skip
NM_019108.2:c.701+4A>G	19	43744768	T	C	-	1	Maddirevula et al. [PM27018474]	Skipping; r.589_701del:p.(Tyr197Aspfs*10)		43744884	43744772			skip
NM_000483.4:c.216-1G>A	19	44949158	G	A	+	1	Maddirevula et al.	Skipping; r.217delG:p.(Asp73Thrfs*10)	Strauch: Excluded from variant effect analysis - last exon of transcript					skip
NM_007254.3:c.1029+2T>C	19	49862369	A	G	-	1	Wai et al.	Upstream Skipped Exon		49862463	49862371			skip
NM_007254.3:c.578+4A>G	19	49864320	T	C	-	1	Wai et al.	Intronic Alternative 5' Splice Site						alternative donor
NM_001308632.1:c.1620C>T	19	50407108	C	T	+	0	Wai et al.	Normal (single exon RT-PCR)						normal
NM_002691.3:c.2389-2A>T	19	50414813	A	T	+	1	MutSpliceDB	Intron inclusion between exons 19 & 20						retention
NM_015629.3:c.528-38C>T	19	54123711	C	T	+	0	Ellingford et al. [100K]							normal
NM_018848.3:c.803T>G	20	10412712	A	C	-	0	Wai et al.	Normal (single exon RT-PCR)						normal
NM_018848.3:c.749G>A	20	10412766	C	T	-	0	Wai et al.	Normal (single exon RT-PCR)						normal
NM_015600.4:c.867+5G>A	20	25307961	C	T	-	1	Ellingford et al. [100K]	exon skip: NM_015600.4:r.788_867del		25308045	25307966			skip
NM_001271441.1:c.1000-23A>T	21	44330349	T	A	-	1	Maddirevula et al.	Retention; r.1000_10001ins:p.N215Vfs*260						retention
NM_004928.2:c.545+1G>A	21	44331842	C	T	-	1	Maddirevula et al.	Retention; r.542_546del:p.(Ala181Glufs*6)						retention
NM_058175.2:c.1332+2T>C	21	46119852	T	C	+	1	Maddirevula et al.	Skipping; r.1270_1332del:p.(Arg425_Gly445del)		46119788	46119850			skip
NM_001849.3:c.1459-63G>A	21	46121493	G	A	+	0	Maddirevula et al.							normal
NM_001849.3:c.2422+1G>A	21	46126238	G	A	+	1	Maddirevula et al. [PM21035572]	Retention; r.2421_2422ins2421+1_2121+59						retention
NM_001127649.2:c.228C>T	22	18078604	C	T	+	1	Maddirevula et al.	Skipping; r.227_230del:p.(Gly76Alafs*5)	Strauch: Removed annotation 'p.(=)' from ID; Strauch: Excluded from variant effect analysis: First exon of transcript					skip
NM_003073.3:c.362+1G>C	22	23793689	G	C	+	1	MutSpliceDB	Intron inclusion between exons 3 & 4						retention
NM_003073.3:c.500+1G>A	22	23801082	G	A	+	1	MutSpliceDB	Intron inclusion between exons 4 & 5						retention
NM_001166019.1:c.38-1G>A	22	29363107	C	T	-	1	Maddirevula et al. [PM31630791]	Skipping; r.40delG:p.(Glu14Argfs*5)		29363106	29363001			skip
NM_000268.3:c.363+1G>A	22	29639213	G	A	+	1	MutSpliceDB	Intron inclusion between exons 3 & 4						retention
NM_001098.2:c.526-642C>T	22	41514735	C	T	+	0	Ellingford et al. [100K]							normal
NM_001034853.1:c.1754-3G>C	X	38287248	G	C	-	1	Ellingford et al. [100K]	exon skip: NM_000328.2:r.1754_1905del, NM_001034853.1:r.1754_3459del	Strauch: Excluded from variant effect analysis - first exon in transcript					skip
NM_001034853.1:c.247G>T	X	38322853	C	A	-	1	Ellingford et al. [100K]	exon skip: NM_001034853.1:r.155_247del		38322945	38322853			skip
NM_001399.4:c.957C>G	X	70035390	C	G	+	0	Wai et al.							normal
NM_001286074.1:c.488C>A	X	71375242	C	A	+	0	Wai et al.							normal
NM_004208.3:c.697-27T>G	X	130140644	A	C	-	1	Wai et al.	Downstream Skipped Exon		130140617	130140533			skip
NM_173694.4:c.1675+2T>C	X	139785224	A	G	-	1	Maddirevula et al.	Skipping; r.1602_1675del:p.(Tyr535Argfs*7)		139785299	139785226			skip
NM_001110556.1:c.2747A>T	X	154362058	T	A	-	0	Wai et al.							normal
NM_001363.3:c.915+10G>A	X	154769320	G	A	+	1	Wai et al.	Intronic Alternative 5' Splice Site						alternative donor
